# Supplementary material for: Highly sensitive CE-ESI-MS analysis of N-glycans from complex biological samples
Source: Nat Commun. 2019 May 13;10:2137. doi: 10.1038/s41467-019-09910-7 (PMC6513864; doi:10.1038/s41467-019-09910-7)
Supplement: Supplementary file 4 — Supplementary Data 1 [file 41467_2019_9910_MOESM4_ESM.xlsx]

## Sheet: Supplementary Data 1
						Supplementary Data 1
						Supplementary Data 1. Overview of the 167 TPNG glycoforms detected by the CE-ESI-MS platform. In total, 82 glycan compositions were confirmed by fragmentation, for the remaining 85 glycan compositions confirmation was based on accurate mass (< ± 10 ppm), isotopic pattern (< 20% deviation) and migration behaviour. For the graphical representation of the N-glycan compositions, except from the siali…
				Legend (extended on line 184-194)		Lageveen-Kammeijer, G.S.M. and Haan, N. de, et al.																											References
				MS2 confirmed (either concentrated sample or normal concentration)	Xn indicates the number of isomers detected	With GirP label																					Without GirP label					With GirP label	Bladergroen et al.1	Knežević et al.2	Reiding et al.3	Reiding et al.4		Saldova et al.5	Snyder et al.6	Stumpo and Reinhold7	Wang et al.8
				m/z value used for calibration	Including hexose arm separation	CE-ESI-MS																					MALDI-TOF-MS					MALDI-TOF-MS	MALDI-TOF-MS	LC-FL	MALDI-TOF-MS	MALDI-TOF-MS		UPLC-FL	CE-ESI-MS	IT-MS	LC-ESI-MS
				Fucose isomer separation (antennae vs core)	Sialic acid isomers	With sialic acid linkage specificity																					With sialic acid linkage specificity					With sialic acid linkage specificity	With sialic acid linkage specificity	Including isomeric separation	With sialic acid linkage specificity	With sialic acid linkage specificity		Including isomeric separation	Partial sialic acid linkage specificity	No isomeric separation	No isomeric separation
mass	Glycan#			Composition		[M]+	Observed$	m/z error	ppm error	[M+H]2+	Observed$	m/z error	ppm error	[M+2H]3+	Observed$	m/z error	ppm error	[M+3H]4+	Observed$	m/z error	ppm error	MS1	MS2#	Rel. Abundance &	RSD &	Quantified	[M+Na]+	Observed$	m/z error	ppm error	Quantified	[M]+	MS1	MS1	MS1	MS1	MS2	MS1	MS1	MS1	MS1
	All glycans
4	1	2	1		H2N3F1	1231.48	1231.49	-0.000993472	-0.806728	616.246				411.166				308.626				X	h	0.000756593	6.79031e-05	X	1120.4					1231.48
1	2		2		H3N2	1044.4	1044.4	-0.000351372	-0.336435	522.703				348.805				261.855				X					933.318					1044.4									X
2	3		3		H3N2F1	1190.46	1190.46	-0.00267591	-2.2478	595.732				397.491				298.37				X					1079.38					1190.46									X
5	4	3	4		H3N3	1247.48	1247.48	8.7814e-05	0.0703932	624.243				416.498				312.625				X	i				1136.4					1247.48				X		X		X	X
14	6	11	5		H3N3S2,61	1566.61	1566.61	-0.00314555	-2.00788	783.806	783.806	9.35618e-05	0.119368	522.873				392.407				X					1455.52	1455.51	0.0149738	10.2876	X	1566.61	X		X	X	X			X	X
7	7	5	6		H3N3F1	1393.54	1393.54	-0.00207005	-1.48547	697.272	697.272	-0.000343689	-0.492906	465.184				349.14				X	j	0.000374031	7.2059e-05	X	1282.45	1282.42	-0.0358326	27.5876		1393.54				X		X			X
9	15	7	7		H3N4	1450.56	1450.56	-0.002273	-1.56698	725.783	725.782	0.000888171	1.22374	484.191				363.395				X	l	0.00140371	0.000158312	X	1339.48					1450.56		X		X		X	X	X	X
28	16		8		H3N4S2,31	1740.67				870.839	870.835	0.0032553	3.73812	580.895				435.923				X					1629.59	1629.61	0.0233027	-14.8327		1740.67									X
16	18	13	9		H3N4F1	1596.62	1596.62	-0.0010642	-0.666535	798.812	798.811	0.00054257	0.679222	532.877				399.91				X	o	0.0356758	0.00457332	X	1485.53	1485.52	0.0108718	7.31844	X	1596.62	X	X	X	X	X	X		X	X
18	22	15	10		H3N5	1653.64				827.323	827.321	0.0019411	2.34624	551.884				414.165				X	q	0.00160008	0.000255328	X	1542.56					1653.64	X	X		X		X			X
33	23	25	11		H3N5F1	1799.7	1799.69	0.00364165	2.02348	900.351	900.35	0.0013955	1.54995	600.57				450.679				X	w	0.00845383	0.00118384	X	1688.61	1688.62	-0.00442235	-2.61892	X	1799.7	X	X	X	X	X	X		X	X
3	29	1	12		H4N2	1206.45	1206.45	0.00050538	0.418897	603.73	603.733	-0.00300597	-4.979	402.822				302.369				X	a	8.6614e-05	1.92851e-05	X	1095.37					1206.45						X			X
8	30	6	13		H4N3	1409.53	1409.53	-0.00105543	-0.748783	705.27	705.269	0.000480287	0.680998	470.515				353.138				X	k	0.000370468	5.36272e-05	X	1298.45					1409.53				X		X	X	X	X
22	32	18	14		H4N3S2,31	1699.64				850.325	850.326	-0.000285918	-0.336245	567.219				425.666				X		0.000325629	3.11793e-05	X	1588.56					1699.64		X	X	X		X		X	X
26	31	21	15		H4N3S2,61	1728.66				864.833	864.833	-2.80623e-05	-0.0324482	576.891				432.92				X	s	0.00203566	0.000241858	X	1617.58	1617.58	-0.00286947	-1.77393	X	1728.66	X	X	X	X	X	X	X
13	38	10	16		H4N3F1	1555.59	1555.59	-0.00217997	-1.40138	778.299	778.297	0.00190135	2.44296	519.201				389.653				X	m	0.000507092	6.29838e-05	X	1444.51	1444.49	-0.015656	10.7066		1555.59				X		X	X		X
38	39		17		H4N3F1S2,31	1845.7				923.354	923.354	0.000635148	0.687871	615.905				462.181				X		0.000153203	1.19152e-05	X	1734.62	1734.62	-0.00405696	2.18188		1845.7						X	X	X	X
46	40	29	18		H4N3F1S2,61	1874.72				937.862	937.858	0.00375967	4.00877	625.577				469.435				X	y	0.000699317	4.43824e-05	X	1763.63	1763.65	-0.0166273	-9.42788	X	1874.72	X		X	X		X
17	47	14	19		H4N4	1612.61	1612.61	-0.00298291	-1.84974	806.809	806.808	0.000833213	1.03273	538.209				403.908				X	p	0.003026	0.000360775	X	1501.53	1501.52	0.0131198	8.73759	X	1612.61	X	X	X	X	X	X		X	X
51	48	31	20		H4N4S2,31	1902.72				951.865	951.863	0.00240034	2.52173	634.912				476.436				X					1791.64	1791.66	0.0214793	-12.0928		1902.72		X		X		X		X	X
56	49	33	21		H4N4S2,61	1931.74				966.373	966.371	0.00172486	1.78489	644.584				483.69				X	ab	0.00325918	0.000371629	X	1820.66	1820.66	-0.00849695	-4.66697	X	1931.74	X	X	X	X	X	X	X
29	55	23	22		H4N4F1	1758.67	1758.67	0.00299255	1.7016	879.838	879.838	0.00015428	0.17535	586.895				440.423				X	u	0.0561469	0.00542444	X	1647.59	1647.59	-0.00263812	-1.6012	X	1758.67	X	X	X	X	X	X		X	X
74	56		23		H4N4F1S2,31	2048.78				1024.89	1024.89	0.00345474	3.37083	683.598				512.951				X					1937.7					2048.78		X				X	X		X
80	57	40	24		H4N4F1S2,61	2077.8				1039.4	1039.4	0.00264593	2.54563	693.27				520.204				X	ag	0.00432612	0.000446364	X	1966.71	1966.72	-0.00992148	-5.0447	X	2077.8	X	X	X	X	X	X	X
230	60	65	25		H4N4F1S2,31S2,62	2687.03				1344.02	1344.01	0.00897138	6.67503	896.349				672.514				X	aw	0.00122884	0.00107033	X	2575.95					2687.03
52	61		26		H4N4F2	1904.73				952.867	952.865	0.00217535	2.28295	635.581				476.937				X		0.000203107	2.05051e-05	X	1793.64					1904.73								X
35	65	26	27		H4N5	1815.69				908.349	908.347	0.00191947	2.11315	605.902				454.678				X	x	0.00218876	0.000277113	X	1704.61	1704.62	-0.0101744	-5.96876	X	1815.69	X	X	X	X		X		X	X
85	66		28		H4N5S2,31	2105.8				1053.4	1053.4	0.0066866	6.34761	702.606				527.206				X					1994.72					2105.8		X				X	X		X
91	67	43	29		H4N5S2,61	2134.82				1067.91	1067.91	0.00287779	2.69478	712.277	712.277	0.000746085	1.04746	534.46				X	aj	0.0016398	0.000394556	X	2023.74	2023.75	-0.0161244	-7.96766	X	2134.82	X		X	X	X	X
59	71	35	30		H4N5F1	1961.75				981.378	981.376	0.00207387	2.11323	654.588	654.59	-0.00272319	-4.16017	491.193				X	ac	0.0120229	0.00117352	X	1850.67	1850.68	-0.0109323	-5.9072	X	1961.75	X	X	X	X	X	X		X	X
131	74		31		H4N5F1S2,31 [Adduct]1	2330.82				1165.91	1165.91	0.000896001	0.768498	777.611				583.46				X					2219.74					2330.82									X
118	72		32		H4N5F1S2,31	2251.86				1126.43	1126.43	0.00797433	7.07928	751.291				563.72				X					2140.78	2140.77	0.00613533	2.86593	X	2251.86		X				X			X
123	73	50	33		H4N5F1S2,61	2280.88				1140.94	1140.94	0.00163219	1.43056	760.963	760.962	0.00114902	1.50995	570.974				X	an	0.00196394	0.00025377	X	2169.79					2280.88	X	X	X	X		X	X
87	76		34		H4N5F2	2107.81				1054.41	1054.4	0.00842827	7.99338	703.274				527.707				X					1996.72					2107.81								X	X
112	84	46	35	Unknown	H4N7	2221.85				1111.43	1111.42	0.00572533	5.15132	741.288				556.218				X					2110.77	2110.78	-0.0147627	-7.46967		2221.85				X
6	94	4	36		H5N2	1368.51	1368.51	-0.000604535	-0.441748	684.756	684.756	0.000105736	0.154415	456.84				342.882				X	b	0.00712931	0.000596583	X	1257.42	1257.37	0.0498648	39.6563	X	1368.51	X	X	X	X	X	X		X	X
15	97	12	37		H5N3	1571.58	1571.58	0.00326798	2.07942	786.296	786.296	0.000458663	0.583321	524.533				393.652				X	n	0.00120418	0.000135977	X	1460.5					1571.58		X	X	X		X		X	X
45	98	28	38		H5N3S2,31	1861.7				931.352	931.35	0.00149246	1.60246	621.237				466.179				X		0.000787256	6.96156e-05	X	1750.61	1750.61	0.00397157	1.83807		1861.7		X	X	X		X	X	X	X
50	99	30	39		H5N3S2,61	1890.71	1890.71	-0.00128205	-0.678077	945.859	945.857	0.00211698	2.23816	630.909				473.433				X	z	0.00374906	0.000280599	X	1779.63	1779.64	-0.00771271	-4.33389	X	1890.71	X	X	X	X	X	X	X
25	103	20	40		H5N3F1	1717.64	1717.64	-0.000289883	-0.168768	859.325	859.324	0.000946396	1.10132	573.219				430.166				X	r	0.000516463	5.96461e-05	X	1606.56					1717.64				X					X
65	104		41		H5N3F1S2,31	2007.75				1004.38	1004.38	0.00148019	1.47374	669.923				502.694				X		0.000251214	3.12734e-05	X	1896.67					2007.75									X
71	105		42		H5N3F1S2,61	2036.77				1018.89	1018.88	0.00417138	4.09405	679.595				509.948				X		0.000447157	3.60468e-05	X	1925.69	1925.73	-0.0461372	-23.9588	X	2036.77
31	106	24	43		H5N4	1774.66	1774.67	-0.00959283	-5.40543	887.836	887.834	0.00174492	1.96537	592.226				444.421				X	v	0.00371345	0.000451909	X	1663.58	1663.59	-0.00639016	-3.84121	X	1774.66	X	X	X	X	X	X		X	X
78	107	39	44		H5N4S2,31	2064.78				1032.89	1032.89	0.00154538	1.49617	688.93	688.931	-0.00107552	-1.56114	516.949				X	af	0.00497083	0.000513477	X	1953.69	1953.71	-0.0129892	-6.64856	X	2064.78	X	X	X	X	X	X	X	X	X
83	108	41	45		H5N4S2,61	2093.79				1047.4	1047.4	0.00136991	1.30791	698.602	698.603	-0.00107028	-1.53203	524.203				X	ah	0.0615229	0.00864679	X	1982.71	1982.71	-0.00567353	-2.8615	X	2093.79	X	X	X	X	X	X	X
139	111	52	46		H5N4S2,32	2354.89				1177.95	1177.95	-0.00118749	-1.0081	785.634	785.632	0.00132479	1.68627	589.477				X		0.00217069	0.000285335	X	2243.8					2354.89	X	X	X	X		X	X	X	X
148	112	53	47		H5N4S2,31S2,61	2383.9				1192.45	1192.45	-6.29647e-05	-0.0528026	795.306	795.305	0.000596693	0.750269	596.731				X	ap	0.0458852	0.00392488	X	2272.82	2272.82	0.00439406	1.93331	X	2383.9	X	X	X	X	X	X	X
156	113	54	48		H5N4S2,62	2412.92				1206.96	1206.96	-0.000371776	-0.308026	804.977	804.976	0.0010686	1.32749	603.985				X	aq	0.280474	0.0279956	X	2301.84	2301.83	0.0100431	4.36309	X	2412.92	X	X	X	X	X	X	X
171	114		49		H5N4S2,62 [OAc]1	2454.93				1227.97	1227.97	-0.00361344	-2.94262	818.981				614.487				X					2343.85					2454.93									X
182	119	58	50		H5N4S2,62 [Adduct]1	2491.88				1246.44	1246.45	-0.0100501	-8.06304	831.297	831.301	-0.0045614	-5.48709	623.724				X	as	0.00431537	0.0011848	X	2380.79					2491.88									X
54	120	32	51		H5N4F1	1920.72	1920.71	0.00831597	4.32961	960.865	960.863	0.00169932	1.76853	640.912	640.915	-0.00247289	-3.8584	480.936				X	aa	0.0261923	0.00210438	X	1809.64	1809.65	-0.010148	-5.60776	X	1920.72	X	X	X	X	X	X		X	X
109	121	45	52		H5N4F1S2,31	2210.83				1105.92	1105.92	0.000433117	0.391635	737.616	737.617	-0.00140592	-1.90603	553.464				X	ak	0.0055604	0.000291945	X	2099.75	2099.75	-0.00341377	-1.6258	X	2210.83	X	X	X			X	X	X	X
116	122	48	53		H5N4F1S2,61	2239.85				1120.43	1120.43	0.00115764	1.03321	747.288	747.288	-0.000434015	-0.580788	560.718				X	al	0.0265869	0.00167541	X	2128.77	2128.77	-0.0024314	-1.14216	X	2239.85	X	X	X	X	X	X	X
185	127	59	54		H5N4F1S2,32	2500.94				1250.98	1250.97	0.00213358	1.70553	834.32	834.319	0.000594389	0.712423	625.992				X	at	0.00673375	0.000392881	X	2389.86	2389.85	0.00965382	4.03949	X	2500.94	X	X	X	X	X	X	X	X	X
195	128	60	55		H5N4F1S2,31S2,61	2529.96				1265.48	1265.48	0.00139143	1.09953	843.992	843.99	0.00129963	1.53986	633.245				X		0.0140602	0.000669866	X	2418.88	2418.87	0.00863619	3.57033	X	2529.96	X	X	X	X	X	X	X
201	129	62	56		H5N4F1S2,62	2558.98				1279.99	1279.99	0.000715957	0.559345	853.663	853.662	0.00117153	1.37236	640.499				X	au	0.0322099	0.00154639	X	2447.89	2447.88	0.0182852	7.46979	X	2558.98	X	X	X	X	X	X	X
228	140		57		H5N4F2S2,31S2,61	2676.02				1338.51	1338.51	0.0022125	1.65295	892.678	892.677	0.000935892	1.04841	669.76				X		0.000471722	6.68738e-05	X	2564.94					2676.02	X		X					X	X
61	146	36	58		H5N5	1977.74				989.375	989.373	0.00226452	2.28883	659.919				495.191				X	ad	0.0010173	6.54873e-05	X	1866.66	1866.67	-0.0106843	-5.72375	X	1977.74	X	X	X	X		X			X
121	147		59		H5N5S2,31	2267.85				1134.43	1134.42	0.00773164	6.81544	756.623				567.719				X					2156.77					2267.85		X				X	X	X	X
127	148	51	60		H5N5S2,61	2296.87				1148.94	1148.94	0.000456166	0.397033	766.295	766.298	-0.00264611	-3.45312	574.973				X	ao	0.00396448	0.000584876	X	2185.79	2185.78	0.0130323	5.9623	X	2296.87	X	X	X	X	X	X	X
206	154		61		H5N5S2,31S2,61	2586.98				1293.99	1293.99	0.00208996	1.61512	862.999	862.995	0.0040542	4.6978	647.501				X					2475.9					2586.98		X				X	X		X
212	155	64	62		H5N5S2,62	2616				1308.5	1308.5	0.00391448	2.99158	872.67	872.67	0.00019277	0.220896	654.755				X		0.00136897	0.000112834	X	2504.91	2504.87	0.045749	18.2112		2616	X	X	X	X	X	X	X
89	159	42	63		H5N5F1	2123.8				1062.4	1062.4	0.00208558	1.96308	708.605	708.61	-0.00451539	-6.37222	531.706				X	ai	0.0050398	0.000281201	X	2012.72	2012.73	-0.0134422	-6.67862	X	2123.8	X	X	X	X	X	X		X	X
166	161	55	64		H5N5F1S2,61	2442.93				1221.97	1221.97	0.000943899	0.772442	814.981	814.981	-0.000276509	-0.339283	611.487				X	ar	0.0130264	0.00118337	X	2331.85	2331.83	0.0112745	4.83499	X	2442.93	X	X	X	X	X	X	X	X	X
236	164		65		H5N5F1S2,32	2704.02				1352.52	1352.51	0.00311984	2.30669	902.013	902.012	0.0011519	1.27703	676.761				X		0.000155914	3.20505e-05	X	2592.94					2704.02		X				X	X	X	X
243	165	67	66		H5N5F1S2,31S2,61	2733.04				1367.02	1367.02	0.00397769	2.90975	911.685	911.683	0.00175713	1.92735	684.015				X		0.00138846	0.000236243	X	2621.96	2621.91	0.045342	17.1291		2733.04	X	X	X	X		X	X
253	166	69	67		H5N5F1S2,62	2762.05				1381.53	1381.53	0.00110222	0.797823	921.356	921.354	0.00242904	2.63637	691.269				X	ay	0.0159163	0.000434295	X	2650.97	2650.95	0.0266578	10.0558	X	2762.05	X	X	X	X	X	X	X
264	169		68		H5N5F1S2,62 [OAc]1	2804.07				1402.54	1402.53	0.00282722	2.01579	935.36				701.772				X					2692.98					2804.07									X
122	173		69		H5N5F2	2269.86				1135.43	1135.43	0.00410665	3.61681	757.291				568.22				X		0.000512085	3.60342e-05	X	2158.78					2269.86	X							X	X
11	196	8	70		H6N2	1530.56	1530.56	-0.000381117	-0.249005	765.783	765.781	0.00148411	1.93803	510.858				383.395				X	c	0.00996932	0.000973622	X	1419.48	1419.46	0.0153549	10.8173	X	1530.56	X	X	X	X	X	X		X	X
27	197	22	71		H6N3	1733.64				867.322	867.322	3.70388e-05	0.0427048	578.551				434.165				X	t	0.00147884	0.000158678	X	1622.56					1733.64	X		X	X		X		X	X
69	198		72		H6N3S2,31	2023.75				1012.38	1012.38	0.00137083	1.35407	675.254				506.693				X		0.000661008	6.01281e-05	X	1912.67					2023.75		X				X		X	X
76	199	38	73		H6N3S2,61	2052.76				1026.89	1026.88	0.00262869	2.55987	684.926				513.947				X	ae	0.00324359	0.000229982	X	1941.68	1941.67	0.00844404	4.34883	X	2052.76	X		X	X		X	X
47	203		74		H6N3F1	1879.7				940.351	940.35	0.00149144	1.58604	627.237				470.679				X		0.000255242	2.95265e-05	X	1768.61					1879.7									X
106	205		75		H6N3F1S2,61	2198.82				1099.91	1099.91	0.00211642	1.92417	733.612				550.461				X		0.000242678	3.22562e-05	X	2087.74					2198.82									X
57	206	34	76		H6N4	1936.72				968.862	968.854	0.00818997	8.45318	646.244				484.935				X					1825.63					1936.72	X			X				X	X
115	207	47	77		H6N4S2,31	2226.83				1113.92	1113.92	-0.00464291	-4.16809	742.948				557.463				X					2115.75					2226.83	X		X	X					X
120	208	49	78		H6N4S2,61	2255.84				1128.43	1128.43	8.1616e-05	0.0723273	752.619	752.623	-0.00382914	-5.08775	564.716				X	am	0.00137843	0.000180433	X	2144.76	2144.75	0.0134832	6.04776		2255.84	X
199	212		79		H6N4S2,31S2,61	2545.95				1273.48	1273.48	0.000415411	0.326201	849.323	849.322	0.00117117	1.37894	637.244				X					2434.87					2545.95									X
203	213		80		H6N4S2,62	2574.97				1287.99	1287.99	-0.0012934	-1.0042	858.995	858.994	0.000843069	0.98146	644.498				X					2463.89					2574.97
81	214		81		H6N4F1	2082.77				1041.89	1041.89	0.00244436	2.34608	694.93				521.449				X					1971.69					2082.77									X
179	218		82		H6N4F1S2,61[Adduct]1	2480.86				1240.93				827.625	827.633	-0.00805621	-9.73413	620.97				X					2369.78					2480.86									X
232	220		83		H6N4F1S2,31S2,61	2692.01				1346.51	1346.51	0.00100314	0.744996	898.009	898.009	-5.92346e-05	-0.0659622	673.759				X					2580.93					2692.01									X
92	224		84		H6N5	2139.8				1070.4	1070.41	-0.00449044	-4.1951	713.937				535.705				X		0.00026832	0.000106373	X	2028.71	2028.73	-0.0158609	-8.10899		2139.8		X				X		X	X
172	226	56	85		H6N5S2,61	2458.92				1229.97	1229.97	-0.000965458	-0.784947	820.312	820.312	0.000495031	0.603466	615.486				X		0.00563107	0.00124589	X	2347.84	2347.82	0.0221891	9.45084	X	2458.92	X		X	X	X	X	X	X	X
240	227	66	86		H6N5S2,32	2720.02				1360.51	1360.51	0.00127715	0.938726	907.345	907.342	0.00232344	2.5607	680.76				X		0.000926562	6.48978e-05	X	2608.94					2720.02	X	X	X	X		X	X	X	X
249	228	68	87		H6N5S2,31S2,61	2749.03				1375.02	1375.02	0.00200167	1.45574	917.016	917.013	0.00349534	3.81164	688.014				X	ax	0.00932462	0.000666949	X	2637.95	2637.92	0.0309233	11.7225	X	2749.03	X	X	X	X	X	X	X
256	229	70	88		H6N5S2,62	2778.05				1389.53	1389.53	0.00145953	1.05038	926.688	926.684	0.00430058	4.6408	695.268				X	az	0.00726499	0.000483325	X	2666.97	2666.94	0.0279057	10.4635	X	2778.05	X	X	X	X	X	X	X
303	233		89		H6N5S2,33	3010.13				1505.57	1505.57	-0.00125572	-0.834052	1004.05	1004.05	0.00209041	2.08198	753.288				X		0.000772813	8.2182e-05	X	2899.05	2899.02	0.0323419	10.8797		3010.13			X			X3	X	X	X
310	234	77	90		H6N5S2,32S2,61	3039.15				1520.08	1520.08	0.0004688	0.308405	1013.72	1013.72	0.00212898	2.10017	760.542				X	bb	0.012553	0.00136384	X	2928.06	2928.04	0.0189909	6.48583	X	3039.15	X	X	X	X	X	X3	X
317	235	78	91		H6N5S2,31S2,62	3068.16				1534.58	1534.58	0.00149332	0.973112	1023.39	1023.39	0.00190088	1.85743	767.796				X	bc	0.058693	0.00459865	X	2957.08	2957.07	0.01064	3.59813	X	3068.16	X	X	X	X	X	X3	X
327	236	79	92		H6N5S2,63	3097.18				1549.09	1549.09	0.000617844	0.398843	1033.06	1033.06	0.00210612	2.03871	775.05				X	bd	0.0189758	0.00183607	X	2986.09	2986.08	0.0126223	4.22704	X	3097.18	X	X	X	X	X	X	X
344	239	82	93		H6N5S2,31S2,62 [Adduct]1	3147.12				1574.06				1049.71	1049.72	-0.00409578	-3.90182	787.535				X	bg	0.000929209	0.000394418	X	3036.04					3147.12									X
408	244		94		H6N5S2,31S2,63	3387.29				1694.15				1129.77	1129.76	0.0032731	2.89714	847.577				X					3276.21					3387.29							X		X
125	246		95		H6N5F1	2285.85				1143.43	1143.43	0.000363958	0.318303	762.623				572.219				X					2174.77					2285.85						X		X	X
204	247		96		H6N5F1S2,31	2575.97				1288.49	1288.49	-0.000202247	-0.156965	859.327	859.322	0.00505939	5.88763	644.747				X		0.000332773	5.41087e-05	X	2464.88					2575.97						X2	X	X	X
210	248	63	97		H6N5F1S2,61	2604.98				1302.99	1302.99	0.00175561	1.34736	868.998	868.996	0.00256463	2.95125	652.001				X	av				2493.9	2493.87	0.0264312	10.5983	X	2604.98	X		X	X		X	X
275	251	71	98		H6N5F1S2,32	2866.08				1433.54	1433.54	0.00126488	0.882347	956.03	956.027	0.00392637	4.10695	717.275				X		0.000845773	7.41119e-05	X	2754.99					2866.08	X	X	X	X		X2	X	X	X
280	252	72	99		H6N5F1S2,31S2,61	2895.09				1448.05	1448.05	0.000622737	0.430052	965.702	965.698	0.00383161	3.96769	724.529				X	ba	0.00341402	0.000306335	X	2784.01	2783.98	0.0328321	11.7931	X	2895.09	X	X	X	X		X	X
286	253	73	100		H6N5F1S2,62	2924.11				1462.56	1462.56	0.00144726	0.98954	975.374	975.369	0.00470351	4.82226	731.782				X		0.00300928	0.000253711	X	2813.03	2812.98	0.0411478	14.6276	X	2924.11	X	X	X	X		X	X
346	257	83	101		H6N5F1S2,33	3156.19				1578.6	1578.6	0.00129868	0.822677	1052.73	1052.73	0.00129334	1.22856	789.803				X	bh	0.00152925	0.000169277	X	3045.11	3045.07	0.0392507	12.582		3156.19			X			X3	X	X	X
353	258	84	102		H6N5F1S2,32S2,61	3185.2				1593.11	1593.1	0.0012232	0.767808	1062.41	1062.4	0.00256525	2.41456	797.056				X	bi	0.00719669	0.0010226	X	3074.12	3074.12	0.000899723	0.292676	X	3185.2	X	X	X	X	X	X	X
359	259	86	103		H6N5F1S2,31S2,62	3214.22				1607.61	1607.61	0.00298105	1.85434	1072.08	1072.08	0.00197048	1.838	804.31				X	bj	0.0449053	0.00376214	X	3103.14	3103.15	-0.0114512	-3.69021	X	3214.22	X	X	X	X	X	X2	X
366	260	88	104		H6N5F1S2,63	3243.23				1622.12	1622.12	0.00303891	1.87342	1081.75	1081.75	0.00210905	1.94967	811.564				X		0.00165256	0.000131289	X	3132.15	3132.2	-0.0501355	-16.0067	X	3243.23	X	X	X	X		X	X
386	272	90	105		H6N5F2S2,32S2,61	3331.26				1666.13	1666.13	0.00234427	1.40701	1111.09	1111.09	0.00256818	2.3114	833.571				X	bl	0.00241903	0.000265481	X	3220.18	3220.22	-0.0445248	-13.858		3331.26	X		X	X			X	X	X
397	273	92	106		H6N5F2S2,31S2,62	3360.28				1680.64	1680.64	0.00353545	2.10363	1120.76	1120.76	0.00267342	2.38535	840.825				X	bm	0.00247885	0.000206725	X	3249.19	3249.24	-0.0445424	-13.7088	X	3360.28	X		X	X			X
265	294		107		H6N6F1S2,61	2808.06				1404.53	1404.53	0.000341868	0.243403	936.692	936.691	0.000322137	0.343909	702.771				X		0.000258635	4.86709e-05	X	2696.98					2808.06						X			X
338	298		108		H6N6F1S2,62	3127.19				1564.1	1564.1	-0.00629981	-4.02776	1043.07	1043.06	0.00422768	4.05313	782.552				X		0.000254335	2.0354e-05	X	3016.1	3016.05	0.0508537	16.8139		3127.19		X				X			X
21	323	17	109		H7N2	1692.61	1692.61	0.0019423	1.14752	846.809	846.808	0.000795822	0.939789	564.875				423.908				X	d	0.00527004	0.00063289	X	1581.53	1581.52	0.0111783	7.06804	X	1692.61	X	X	X	X		X		X	X
284	346		110		H7N5S2,31S2,61	2911.09				1456.05	1456.05	-8.66198e-05	-0.0594897	971.034	971.035	-0.00109685	-1.12957	728.527				X					2800.01					2911.09								X
262	362		111		H7N6S2,31	2795.04				1398.02	1398.03	-0.00422534	-3.02237	932.351				699.515				X		7.83447e-05	2.16155e-05	X	2683.96					2795.04							X	X	X
268	363		112		H7N6S2,61	2824.06				1412.53	1412.53	-0.00260082	-1.84125	942.023	942.018	0.00502701	5.3364	706.769				X					2712.97					2824.06			X			X
323	364		113		H7N6S2,32	3085.15				1543.08	1543.08	-0.00539155	-3.49402	1029.06	1029.06	-0.00644459	-6.26262	772.043				X					2974.07					3085.15								X	X
333	365	80	114		H7N6S2,31S2,61	3114.17				1557.59	1557.59	0.000166307	0.106772	1038.73	1038.73	0.00119398	1.14947	779.297				X	be	0.0042085	0.000799096	X	3003.08	3003.06	0.0264526	8.80848	X	3114.17						X	X
342	366	81	115		H7N6S2,62	3143.18				1572.09	1572.09	0.000757495	0.481838	1048.4	1048.4	0.00209922	2.00231	786.551				X	bf	0.00128852	0.000219974	X	3032.1	3032.09	0.0107683	3.47937		3143.18		X					X
402	367		116		H7N6S2,33	3375.26				1688.13				1125.76	1125.76	0.00238906	2.12217	844.571				X					3264.18					3375.26		X				X		X	X
414	368	94	117		H7N6S2,32S2,61	3404.28				1702.64	1702.64	0.00203344	1.19428	1135.43	1135.43	0.00386096	3.40044	851.825				X	bn	0.00600967	0.00152447	X	3293.2	3293.23	-0.0301465	-9.15417	X	3404.28	X		X	X		X	X
426	369	95	118		H7N6S2,31S2,62	3433.29				1717.15	1717.15	0.00149129	0.868468	1145.1	1145.1	0.00263286	2.29924	859.079				X	bo	0.00388942	0.000973068	X	3322.21	3322.27	-0.0618308	-18.6113	X	3433.29	X		X	X		X	X
435	370	96	119		H7N6S2,63	3462.31				1731.66				1154.77	1154.77	0.00270477	2.34225	866.333				X					3351.23					3462.31		X		X			X
460	371		120		H7N6S2,34	3665.37				1833.19	1833.19	0.00129271	0.705168	1222.46	1222.46	0.00265603	2.17269	917.099				X					3554.29					3665.37		X				X3		X	X
465	372	99	121		H7N6S2,33S2,61	3694.39				1847.7	1847.69	0.0083339	4.51042	1232.13	1232.13	0.00422793	3.43139	924.353	924.351	0.00142495	1.54157	X	br	0.00820166	0.00233425	X	3583.31	3583.51	-0.207079	-57.7899	X	3694.39	X		X	X		X
469	373	100	122		H7N6S2,32S2,62	3723.4				1862.21	1862.2	0.00402509	2.16146	1241.81	1241.8	0.00413317	3.32835	931.607	931.604	0.00215388	2.31201	X	bs	0.0083644	0.00209279	X	3612.32	3612.5	-0.177097	-49.0257	X	3723.4	X		X	X		X
473	374	101	123		H7N6S2,31S2,63	3752.42				1876.71	1876.71	0.00198294	1.0566	1251.48	1251.47	0.00373841	2.98719	938.86	938.857	0.00308281	3.28356	X	bt	0.00240202	0.000575012	X	3641.34	3641.54	-0.203114	-56.0623		3752.42	X		X	X		X	X
478	375		124		H7N6S2,64	3781.44				1891.22				1261.15	1261.14	0.00607698	4.8186	946.114	946.112	0.0021784	2.30247	X					3670.35					3781.44		X					X
297	382		125		H7N6F1S2,61	2970.11				1485.56	1485.56	0.000853578	0.574583	990.709	990.706	0.00346328	3.49575	743.284				X		0.000108136	3.17981e-05	X	2859.03					2970.11							X	X	X
362	386	87	126		H7N6F1S2,32	3231.21				1616.11	1616.12	-0.00773715	-4.78752	1077.74	1077.74	-0.00324165	-3.00782	808.558				X		0.000843705	6.29047e-05	X	3120.13					3231.21		X					X	X	X
367	385	89	127		H7N6F1S2,31S2,61	3260.22				1630.62	1630.62	0.000854039	0.523753	1087.41	1087.41	0.00269692	2.48012	815.812				X	bk	0.00220799	0.000278515	X	3149.14	3149.14	0.0013614	0.346159		3260.22
372	384		128		H7N6F1S2,62	3289.24				1645.12	1645.12	0.00241189	1.46609	1097.08	1097.08	0.00480215	4.3772	823.065				X					3178.16					3289.24							X
441	390		129		H7N6F1S2,33	3521.32				1761.16	1761.17	-0.00120335	-0.683272	1174.45	1174.44	0.00412532	3.51257	881.086				X		0.000515616	7.83641e-05	X	3410.24					3521.32		X						X	X
445	389	97	130		H7N6F1S2,32S2,61	3550.34				1775.67	1775.67	0.00392117	2.20827	1184.12	1184.11	0.00376389	3.17865	888.339				X	bp	0.00303396	0.000763533	X	3439.25	3439.42	-0.165238	-48.1981		3550.34	X			X			X
450	388	98	131		H7N6F1S2,31S2,62	3579.35				1790.18	1790.17	0.00521236	2.91164	1193.79	1193.78	0.00380246	3.18521	895.593				X	bq	0.00191671	0.000540927	X	3468.27					3579.35	X			X			X
481	395		132		H7N6F1S2,34	3811.43				1906.22				1271.15	1271.15	0.0037923	2.98336	953.613				X		0.000584934	0.000123812	X	3700.35					3811.43		X				X2	X	X	X
484	394	103	133		H7N6F1S2,33S2,61	3840.45				1920.73	1920.72	0.0066883	3.48217	1280.82	1280.82	0.00443087	3.4594	960.867	960.861	0.00593549	6.17722	X	bv	0.00431414	0.00128846	X	3729.37	3729.64	-0.278837	-74.7906		3840.45	X		X	X		X2
486	393	104	134		H7N6F1S2,32S2,62	3869.46				1935.23	1935.23	0.00767949	3.96824	1290.49	1290.49	0.0041361	3.20506	968.121	968.118	0.00349775	3.61292	X	bq	0.00464756	0.00133985	X	3758.38	3758.69	-0.305521	-81.4755		3869.46	X		X	X		X
489	392	105	135		H7N6F1S2,31S2,63	3898.48				1949.74				1300.16	1300.16	0.00367467	2.82632	975.375	975.368	0.00709334	7.27243	X	bx	0.000855464	0.00024046	X	3787.4					3898.48				X		X
496	409		136		H7N6F2S2,34	3957.49				1979.25				1319.83	1319.83	0.00262856	1.99158	990.128				X					3846.41					3957.49		X				X	X	X	X
504	408	106	137		H7N6F2S2,33S2,61	3986.51				1993.76	1993.75	0.00990936	4.9702	1329.51	1329.5	0.0032338	2.43233	997.382	997.375	0.00671269	6.73031	X	by	0.00192217	0.000705799	X	3875.42					3986.51	X			X
511	407	107	138		H7N6F2S2,32S2,62	4015.52				2008.26				1339.18	1339.17	0.0035057	2.6178	1004.64	1004.63	0.00247495	2.46353	X	bz	0.00161281	0.000504833	X	3904.44					4015.52				X		X
535	419	110	139		H7N6F3S2,33S2,61	4132.56				2066.79				1378.19	1378.19	0.00347007	2.51784	1033.9				X	cc	0.000844917	0.000384173	X	4021.48					4132.56				X			X
42	432	27	140		H8N2	1854.66	1854.66	0.00406572	2.19216	927.836	927.833	0.0021742	2.3433	618.893				464.421				X	e	0.00838858	0.000917465	X	1743.58					1854.66	X	X	X	X	X	X		X	X
145	434		141		H8N3S2,31	2376.87				1188.94	1188.94	-0.00488123	-4.10553	792.961				594.973				X					2265.79					2376.87								X	X
235	438		142		H8N3S2,62	2696				1348.5	1348.52	-0.0142229	-10.5472	899.337				674.755				X					2584.91					2696									X
281	442		143		H8N4S2,62	2899.08				1450.04	1450.06	-0.0138033	-9.51925	967.03				725.524				X					2787.99					2899.08								X
276	478		144		H8N7	2870.06				1435.53	1435.54	-0.0050945	-3.54886	957.358				718.271				X					2758.98					2870.06									X
440	483		145		H8N7S2,62	3508.31				1754.66	1754.67	-0.00994454	-5.6675	1170.11	1170.11	0.00189787	1.62196	877.834				X					3397.23					3508.31							X	X
476	485		146		H8N7S2,32S2,61	3769.41				1885.21				1257.14	1257.14	0.00280961	2.23492	943.108	943.106	0.00249037	2.6406	X		0.000420357	0.000168723	X	3658.33					3769.41							X
480	486	102	147		H8N7S2,31S2,62	3798.43				1899.72				1266.81	1266.81	0.00333151	2.62983	950.362	950.354	0.0078193	8.22771	X	bu	0.000525592	0.000222913	X	3687.34					3798.43
483	487		148		H8N7S2,63	3827.44				1914.22				1276.49	1276.48	0.00480341	3.763	957.616				X					3716.36					3827.44
513	488		149		H8N7S2,34	4030.51				2015.76				1344.17	1344.17	0.000521343	0.387854	1008.38				X					3919.42					4030.51		X				X	X	X
520	489	108	150		H8N7S2,33S2,61	4059.52				2030.26				1353.85	1353.84	0.00345991	2.55562	1015.64	1015.64	-0.0022594	-2.22461	X	ca	0.000432156	0.000252551	X	3948.44					4059.52				X		X
527	490	109	151		H8N7S2,32S2,62	4088.54				2044.77				1363.52	1363.51	0.00356515	2.61467	1022.89	1022.88	0.00520286	5.08644	X	cb	0.00069474	0.000378834	X	3977.45					4088.54				X
533	491		152		H8N7S2,31S2,63	4117.55				2059.28				1373.19	1373.19	0.00360372	2.62434	1030.14	1030.14	0.00543179	5.27285	X		0.000187514	0.000106733	X	4006.47					4117.55
453	494		153		H8N7F1S2,32	3596.34				1798.67	1798.66	0.0149942	8.33622	1199.45	1199.45	0.00275699	2.29854	899.841				X					3485.26					3596.34							X		X
542	507		154		H8N7F1S2,33	3886.45				1943.73				1296.16	1296.16	-0.000576032	-0.444416	591.471				X		0.000208715	5.78555e-05	X	3775.37					3886.45							X
546	508		155		H8N7F1S2,32S2,61	3915.47				1958.24				1305.83	1305.82	0.00286254	2.19213	591.221				X					3804.39					3915.47
551	509		156		H8N7F1S2,31S2,62	3944.48				1972.75				1315.5	1315.5	0.00430111	3.26956	590.972				X					3833.4					3944.48
558	510		157		H8N7F1S2,63	3973.5				1987.25				1325.17	1325.17	0.00450635	3.40058	590.722				X					3862.42					3973.5
541	497		158		H8N7F1S2,34	4176.56				2088.79				1392.86	1392.86	0.00105761	0.759308	1044.9				X		6.92212e-05	2.98633e-05	X	4065.48					4176.56							X
545	498	112	159		H8N7F1S2,33S2,61	4205.58				2103.29				1402.53	1402.53	0.00282951	2.01743	1052.15				X		0.000192823	0.000120091	X	4094.5					4205.58				X
550	499	113	160		H8N7F1S2,32S2,62	4234.59				2117.8				1412.2	1412.2	0.00340142	2.40859	1059.4	1059.39	0.0113801	10.7419	X	cd	0.000198892	0.000133286	X	4123.51					4234.59				X
557	500		161		H8N7F1S2,31S2,63	4263.61				2132.31				1421.87	1421.87	0.00217332	1.52849	1066.66	1066.66	-0.00442434	-4.14785	X					4152.53					4263.61
515	502		162		H8N7F2S2,33	4032.51				2016.76				1344.84	1344.84	-0.000423099	-0.314609	1008.88				x					3921.43					4032.51							X		X
570	506	117	163		H8N7F2S2,32S2,62	4380.65				2190.83				1460.89	1460.89	0.00157102	1.07538	1095.92	1095.91	0.00665726	6.0746	X		9.85647e-05	7.46892e-05	X	4269.57					4380.65				X			X
67	513	37	164		H9N2	2016.72				1008.86	1008.86	0.00188591	1.86934	672.91				504.935				X	f	0.0134895	0.00151681	X	1905.63	1905.64	-0.00417486	-2.1908	X	2016.72	X	X	X	X	X	X		X	X
245	516		165		H9N4S2,61	2742				1371.5	1371.51	-0.00784992	-5.72358	914.672				686.256				X					2630.92					2742								X
574	535	118	166		H9N8S2,32S2,62	4453.67				2227.34				1485.23	1485.23	0.00229713	1.54665	1114.17	1114.17	0.00601852	5.40178	X		0.000101396	8.43742e-05	X	4342.59					4453.67				X			X
99	541	44	167		H10N2	2178.77				1089.89	1089.89	-6.90506e-05	-0.0633557	726.928				545.448				X	g	0.00121696	0.000182387	X	2067.69	2067.7	-0.0106848	-5.30397		2178.77	X		X			X
																			Total N- glycans observed in current study			167	82			118		76			54		73	72	72	89	38	97	76	61	88
																												Total N-glycans observed in reference (including isomer separation)					80	108	78	108	38	165	92	127	185
607	607					CE-ESI-MS
608	608					With GirP label
609	609				Composition	[M+H]+	observed	Da error	ppm error	[M+2H]2+	observed	Da error	ppm error	[M+3H]3+	observed	Da error	ppm error	[M+4H]4+	observed	Da error	ppm error	MS1	MS2
610	610	1	1		H5N4Sunderivatized1	2065.76				1033.38	1033.38	0.0034	3.29016	689.258	689.255	0.00333333	4.83612	517.199				X	X
611	611	2	2		H5N4S2,61Sunderivatized1	2384.89				1192.95	1192.94	0.00463333	3.88394	795.635	795.63	0.0054	6.78703	596.981				X	X
612	612	3	3		H5N4S2,61 *	2110.82				1055.92	1055.91	0.0068	6.43991	704.28				528.462				X	X
613	613	4	4		H9N2 *	2033.75				1017.38	1017.37	0.004	3.93168	678.587				509.192				X	X
614	614			* Ammonium adduct
				# Letters correspond to MS2 spectra in Supplementary Information, Figure 6
				$ Average mass (N=3)
				& Average mass (N=9)
			1	Bladergroen et al. J. Proteome Res., 2015, 14 (9), pp 4080–4086. DOI: 10.1021/acs.jproteome.5b00538
			2	Knežević et al. J. Proteome Res., 2009, 8 (2), pp 694–701. DOI: 10.1021/pr800737u
			3	Reiding et al., Front. Med., 2018, 4 (241). DOI: 10.3389/fmed.2017.00241
			4	Reiding et al., Anal. Chem., 2014, 86 (12), pp 5784–5793. DOI: 10.1021/ac500335t
			5	Saldova et al., J. Proteome Res., 2014, 13 (5), pp 2314-2327. DOI: 10.1021/pr401092y
			6	Snyder et al., J. Chrom. A, 2017, 1523, pp 127-139. DOI: 10.1016/j.chroma.2017.09.009.
			7	Stumpo and Reinhold, J. Proteome Res., 2010, 9 (9), pp 4823–4830. DOI: 10.1021/pr100528k
			8	Wang et al., Nature communications, 2017, 8 (631). DOI: 10.1038/s41467-017-00662-w
			H = hexose; N = N-acetylhexosamine; F = deoxyhexose (fucose); S2,3X = α2,3-linked N-acetylneuraminic acid; S2,6X = α2,6-linked N-acetylneuraminic acid.
