# Supplementary material for: Highly sensitive CE-ESI-MS analysis of N-glycans from complex biological samples
Source: Nat Commun. 2019 May 13;10:2137. doi: 10.1038/s41467-019-09910-7 (PMC6513864; doi:10.1038/s41467-019-09910-7)
Supplement: Supplementary file 5 — Supplementary Data 2 [file 41467_2019_9910_MOESM5_ESM.xlsx]

## Sheet: Supp. Data 2
			Supplementary Data 2. Overview of the TPNG and IgG N-glycans reported in literature, but not observed in this study. N: N-acetylhexosamine, H: hexose, F: fucose, S2,6: α2,6-linked N-acetylneuraminic acid, S2,3: α2,3-linked N-acetylneuraminic acid.
				Legend									References									Kammeijer, G.S.M. and Haan, N. de, et al.					1	Bladergroen et al. J. Proteome Res., 2015, 14 (9), pp 4080–4086. DOI: 10.1021/acs.jproteome.5b00538
																											2	Knežević et al. J. Proteome Res., 2009, 8 (2), pp 694–701. DOI: 10.1021/pr800737u
				Sialic acid isomers	Including galactose arm separation								Bladergroen et al.1	Reference# Novokmet et al.	Knežević et al.2	Reiding et al.3	Reiding et al.4	Saldova et al.5	Snyder et al.6	Stumpo and Reinhold7	Wang et al.8	With GirP label					3	Reiding et al., Front. Med., 2018, 4 (241). DOI: 10.3389/fmed.2017.00241
																											4	Reiding et al., Anal. Chem., 2014, 86 (12), pp 5784–5793. DOI: 10.1021/ac500335t
				No linkage specificity	Fucose isomer separation (antennae vs core)								MALDI-TOF-MS	UPLC-FL	LC-FL	MALDI-TOF-MS	MALDI-TOF-MS	UPLC-FL	CE-ESI-MS	IT-MS	LC-ESI-MS	CE-ESI-MS					5	Saldova et al., J. Proteome Res., 2014, 13 (5), pp 2314-2327. DOI: 10.1021/pr401092y
																											6	Snyder et al., J. Chrom. A, 2017, 1523, pp 127-139. DOI: 10.1016/j.chroma.2017.09.009.
				Xn indicates the number of isomers detected									With linkage specificity	Without linkage specificity	With linkage specificity	With linkage specificity	With linkage specificity	With linkage specificity	Partial linkage specificity	Without linkage specificity	Without linkage specificity	With linkage specificity					7	Stumpo and Reinhold, J. Proteome Res., 2010, 9 (9), pp 4823–4830. DOI: 10.1021/pr100528k
																											8	Wang et al., Nature communications, 2017, 8 (631). DOI: 10.1038/s41467-017-00662-w
mass	Glycan#			Composition	H	N	F	S	L	E	Adduct	Ac	MS1	MS1	MS1	MS1	MS1	MS1	MS1	MS1	MS1	MS1	[M]+	[M+H]2+	[M+2H]3+	[M+3H]4+	H = hexose; N = N-acetylhexosamine; F = deoxyhexose (fucose); S2,3X = α2,3-linked N-acetylneuraminic acid; S2,6X = α2,6-linked N-acetylneuraminic acid.
	All glycans				162.053	203.079	146.058	291.11	290.11	319.13	78.9585	42.0104
12	5	9	1	H3N3S2,31	3	3	0	0	1	0	0	0					X					N.D.	1537.59	769.298	513.201	385.153
20	8	16	2	H3N3F1S2,31	3	3	1	0	1	0	0	0					X				X	N.D.	1683.65	842.327	561.887	421.667
24	9	19	3	H3N3F1S2,61	3	3	1	0	0	1	0	0					X					N.D.	1712.67	856.837	571.56	428.922
60	10		4	H3N3F1S2,32	3	3	1	0	2	0	0	0									X	N.D.	1973.76	987.382	658.59	494.195
64	11		5	H3N3F1S2,31S2,61	3	3	1	0	1	1	0	0										N.D.	2002.78	1001.89	668.264	501.45
70	12		6	H3N3F1S2,62	3	3	1	0	0	2	0	0										N.D.	2031.8	1016.4	677.937	508.705
36	13		7	H3N3F2S2,31	3	3	2	0	1	0	0	0										N.D.	1829.7	915.356	610.573	458.182
30	17		8	H3N4S2,61	3	4	0	0	0	1	0	0										N.D.	1769.69	885.348	590.568	443.178
48	20		9	H3N4F1S2,31	3	4	1	0	1	0	0	0									X	N.D.	1886.73	943.867	629.58	472.437
53	19		10	H3N4F1S2,61	3	4	1	0	0	1	0	0										N.D.	1915.75	958.377	639.254	479.692
49	21		11	H3N4F3	3	4	3	0	0	0	0	0									X	N.D.	1888.73	944.87	630.249	472.938
82	25		12	H3N5F1S2,31	3	5	1	0	1	0	0	0								X		N.D.	2089.81	1045.41	697.273	523.207
88	24		13	H3N5F1S2,61	3	5	1	0	0	1	0	0										N.D.	2118.83	1059.92	706.947	530.462
43	26		14	H3N6	3	6	0	0	0	0	0	0								X		N.D.	1856.72	928.862	619.577	464.935
138	27		15	H3N7F2	3	7	2	0	0	0	0	0								X		N.D.	2351.91	1176.46	784.642	588.734
175	28		16	H3N9	3	9	0	0	0	0	0	0								X		N.D.	2465.96	1233.48	822.657	617.244
32	33		17	H4N3S2,31[Adduct]	4	3	0	0	1	0	1	0									X	N.D.	1778.6	889.804	593.538	445.406
34	34		18	H4N3S2,61[Adduct]	4	3	0	0	0	1	1	0										N.D.	1807.62	904.314	603.212	452.661
63	35		19	H4N3S2,32	4	3	0	0	2	0	0	0									X	N.D.	1989.75	995.38	663.922	498.193
68	36		20	H4N3S2,31S2,61	4	3	0	0	1	1	0	0										N.D.	2018.77	1009.89	673.595	505.448
73	37		21	H4N3S2,62	4	3	0	0	0	2	0	0										N.D.	2047.79	1024.4	683.269	512.703
55	41		22	H4N3F1S2,31[Adduct]	4	3	1	0	1	0	1	0									X	N.D.	1924.66	962.833	642.224	481.92
58	42		23	H4N3F1S2,61[Adduct]	4	3	1	0	0	1	1	0										N.D.	1953.68	977.343	651.898	489.175
23	43		24	H4N3F2	4	3	2	0	0	0	0	0									X	N.D.	1701.65	851.327	567.887	426.167
39	44		25	H4N3F2S2,31	4	3	2	0	1	0	0	0										N.D.	1991.76	996.382	664.591	498.695
41	46		26	H4N3F3	4	3	3	0	0	0	0	0								X		N.D.	1847.71	924.356	616.573	462.682
62	51		27	H4N4S2,31[Adduct]	4	4	0	0	1	0	1	0									X	N.D.	1981.68	991.343	661.231	496.175
66	50		28	H4N4S2,61[Adduct]	4	4	0	0	0	1	1	0										N.D.	2010.7	1005.85	670.905	503.43
104	52		29	H4N4S2,32	4	4	0	0	2	0	0	0									X	N.D.	2192.83	1096.92	731.615	548.963
113	53		30	H4N4S2,31S2,61	4	4	0	0	1	1	0	0										N.D.	2221.85	1111.43	741.289	556.218
117	54		31	H4N4S2,62	4	4	0	0	0	2	0	0										N.D.	2250.87	1125.94	750.962	563.473
90	59		32	H4N4F1S2,31[Adduct]	4	4	1	0	1	0	1	0									X	N.D.	2127.74	1064.37	709.917	532.69
95	58		33	H4N4F1S2,61[Adduct]	4	4	1	0	0	1	1	0										N.D.	2156.76	1078.88	719.591	539.945
105	62		34	H4N4F2S2,31	4	4	2	0	1	0	0	0										N.D.	2194.84	1097.92	732.284	549.465
75	64		35	H4N4F3	4	4	3	0	0	0	0	0									X	N.D.	2050.78	1025.9	684.266	513.452
152	68		36	H4N5S2,32	4	5	0	0	2	0	0	0									X	N.D.	2395.91	1198.46	799.308	599.733
160	69		37	H4N5S2,31S2,61	4	5	0	0	1	1	0	0										N.D.	2424.93	1212.97	808.982	606.988
170	70		38	H4N5S2,62	4	5	0	0	0	2	0	0										N.D.	2453.95	1227.48	818.655	614.243
141	75		39	H4N5F1S2,61[Adduct]	4	5	1	0	0	1	1	0										N.D.	2359.84	1180.42	787.284	590.715
154	77		40	H4N5F2S2,31	4	5	2	0	1	0	0	0				X				X	X	N.D.	2397.92	1199.46	799.977	600.235
162	78		41	H4N5F2S2,61	4	5	2	0	0	1	0	0										N.D.	2426.94	1213.97	809.65	607.49
231	79		42	H4N5F2S2,32	4	5	2	0	2	0	0	0									X	N.D.	2688.03	1344.52	896.68	672.762
239	80		43	H4N5F2S2,31S2,61	4	5	2	0	1	1	0	0										N.D.	2717.05	1359.03	906.354	680.017
247	81		44	H4N5F2S2,62	4	5	2	0	0	2	0	0										N.D.	2746.07	1373.54	916.027	687.272
96	82		45	H4N6F1	4	6	1	0	0	0	0	0								X	X	N.D.	2164.83	1082.92	722.281	541.962
180	83	57	46	H4N6F1S2,61	4	6	1	0	0	1	0	0	X			X	X					N.D.	2483.96	1242.48	828.657	621.745
197	86	61	47	H4N7S2,61	4	7	0	0	0	1	0	0	X			X	X					N.D.	2540.98	1270.99	847.665	636
192	87		48	H4N7F2	4	7	2	0	0	0	0	0								X		N.D.	2513.97	1257.49	838.66	629.247
407	88	93	49	H4N7F2S2,33	4	7	2	0	3	0	0	0					X					N.D.	3384.3	1692.65	1128.77	846.829
214	92		50	H4N9	4	9	0	0	0	0	0	0								X		N.D.	2628.01	1314.51	876.674	657.757
370	93		51	H4N10F3	4	10	3	0	0	0	0	0								X		N.D.	3269.26	1635.13	1090.43	818.071
10	95		52	H5N2F1	5	2	1	0	0	0	0	0								X		N.D.	1514.56	757.785	505.526	379.396
19	96		53	H5N2F2	5	2	2	0	0	0	0	0								X		N.D.	1660.62	830.814	554.212	415.911
94	100		54	H5N3S2,32	5	3	0	0	2	0	0	0									X	N.D.	2151.8	1076.41	717.94	538.707
100	101		55	H5N3S2,31S2,61	5	3	0	0	1	1	0	0										N.D.	2180.82	1090.92	727.613	545.962
108	102		56	H5N3S2,62	5	3	0	0	0	2	0	0										N.D.	2209.84	1105.43	737.286	553.217
93	109		57	H5N4S2,31[Adduct]	5	4	0	0	1	0	1	0									X	N.D.	2143.73	1072.37	715.249	536.689
98	110		58	H5N4S2,61[Adduct]	5	4	0	0	0	1	1	0										N.D.	2172.75	1086.88	724.922	543.944
153	116		59	H5N4S2,32 [OAc]1	5	4	0	0	2	0	0	1										N.D.	2396.89	1198.95	799.636	599.979
161	115		60	H5N4S2,31S2,61 [OAc]1	5	4	0	0	1	1	0	1										N.D.	2425.91	1213.46	809.31	607.234
165	117		61	H5N4S2,32[Adduct]	5	4	0	0	2	0	1	0										N.D.	2433.84	1217.42	811.952	609.216
173	118		62	H5N4S2,31S2,61[Adduct]	5	4	0	0	1	1	1	0										N.D.	2462.86	1231.93	821.626	616.471
119	123		63	H5N4F1S2,31 [OAc]1	5	4	1	0	1	0	0	1									X	N.D.	2252.84	1126.92	751.619	563.966
124	124		64	H5N4F1S2,61 [OAc]1	5	4	1	0	0	1	0	1										N.D.	2281.86	1141.43	761.292	571.221
126	125		65	H5N4F1S2,31[Adduct]	5	4	1	0	1	0	1	0									X	N.D.	2289.79	1145.4	763.935	573.203
130	126		66	H5N4F1S2,61[Adduct]	5	4	1	0	0	1	1	0										N.D.	2318.81	1159.91	773.608	580.458
198	130		67	H5N4F1S2,32 [OAc]1	5	4	1	0	2	0	0	1									X	N.D.	2542.95	1271.98	848.322	636.494
202	131		68	H5N4F1S2,31S2,61 [OAc]1	5	4	1	0	1	1	0	1										N.D.	2571.97	1286.49	857.996	643.749
208	132		69	H5N4F1S2,62 [OAc]1	5	4	1	0	0	2	0	1										N.D.	2600.99	1301	867.669	651.004
205	133		70	H5N4F1S2,32[Adduct]	5	4	1	0	2	0	1	0									X	N.D.	2579.9	1290.45	860.638	645.731
211	134		71	H5N4F1S2,31S2,61[Adduct]	5	4	1	0	1	1	1	0										N.D.	2608.92	1304.96	870.312	652.986
218	135		72	H5N4F1S2,62[Adduct]	5	4	1	0	0	2	1	0										N.D.	2637.94	1319.47	879.985	660.241
79	136		73	H5N4F2	5	4	2	0	0	0	0	0								X		N.D.	2066.78	1033.89	689.598	517.45
140	137		74	H5N4F2S2,31	5	4	2	0	1	0	0	0							X	X		N.D.	2356.89	1178.95	786.301	589.978
149	138		75	H5N4F2S2,61	5	4	2	0	0	1	0	0				X						N.D.	2385.91	1193.46	795.975	597.233
220	139		76	H5N4F2S2,32	5	4	2	0	2	0	0	0										N.D.	2647	1324	883.005	662.505
237	141		77	H5N4F2S2,62	5	4	2	0	0	2	0	0										N.D.	2705.04	1353.02	902.351	677.015
110	142		78	H5N4F3	5	4	3	0	0	0	0	0									X	N.D.	2212.84	1106.92	738.284	553.965
261	143		79	H5N4F3S2,32	5	4	3	0	2	0	0	0								X		N.D.	2793.06	1397.03	931.691	699.02
267	144		80	H5N4F3S2,31S2,61	5	4	3	0	1	1	0	0										N.D.	2822.08	1411.54	941.364	706.275
273	145		81	H5N4F3S2,62	5	4	3	0	0	2	0	0										N.D.	2851.1	1426.05	951.037	713.53
200	153		82	H5N5S2,32	5	5	0	0	2	0	0	0			X			X	X			N.D.	2557.96	1279.49	853.326	640.246
217	156		83	H5N5S2,32[Adduct]	5	5	0	0	2	0	1	0									X	N.D.	2636.92	1318.96	879.645	659.986
225	157		84	H5N5S2,31S2,61[Adduct]	5	5	0	0	1	1	1	0										N.D.	2665.94	1333.47	889.319	667.241
234	158		85	H5N5S2,62[Adduct]	5	5	0	0	0	2	1	0										N.D.	2694.96	1347.98	898.992	674.496
134	150		86	H5N5S2,61 [Ac]	5	5	0	0	0	1	0	1	X			X						N.D.	2338.88	1169.95	780.299	585.476
146	152		87	H5N5S2,61 [Ac]2	5	5	0	0	0	1	0	2	X									N.D.	2380.89	1190.95	794.303	595.979
157	160		88	H5N5F1S2,31	5	5	1	0	1	0	0	0			X			X				N.D.	2413.91	1207.46	805.309	604.233
183	162		89	H5N5F1S2,31[Adduct]	5	5	1	0	1	0	1	0									X	N.D.	2492.87	1246.94	831.628	623.973
194	163		90	H5N5F1S2,61[Adduct]	5	5	1	0	0	1	1	0										N.D.	2521.89	1261.45	841.301	631.228
246	167		91	H5N5F1S2,32 [OAc]1	5	5	1	0	2	0	0	1										N.D.	2746.03	1373.52	916.015	687.263
255	168		92	H5N5F1S2,31S2,61 [OAc]1	5	5	1	0	1	1	0	1										N.D.	2775.05	1388.03	925.689	694.518
259	170		93	H5N5F1S2,32[Adduct]	5	5	1	0	2	0	1	0									X	N.D.	2782.98	1391.99	928.331	696.5
266	171		94	H5N5F1S2,31S2,61[Adduct]	5	5	1	0	1	1	1	0										N.D.	2812	1406.5	938.005	703.755
270	172		95	H5N5F1S2,62[Adduct]	5	5	1	0	0	2	1	0										N.D.	2841.02	1421.01	947.678	711.01
209	174		96	H5N5F2S2,31	5	5	2	0	1	0	0	1									X	N.D.	2601.98	1301.49	867.998	651.25
215	175		97	H5N5F2S2,61	5	5	2	0	0	1	0	1	X			X						N.D.	2631	1316	877.671	658.505
306	177		99	H5N5F2S2,31S2,61	5	5	2	0	1	1	0	0							X			N.D.	2879.1	1440.05	960.371	720.53
301	176		98	H5N5F3S2,32	5	5	3	0	2	0	0	0								X		N.D.	2996.14	1498.57	999.384	749.79
306	177		99	H5N5F3S2,31S2,61	5	5	3	0	1	1	0	0										N.D.	3025.16	1513.08	1009.06	757.045
313	178		100	H5N5F3S2,62	5	5	3	0	0	2	0	0										N.D.	3054.18	1527.59	1018.73	764.3
176	179		101	H5N6S2,31	5	6	0	0	1	0	0	0								X		N.D.	2470.93	1235.97	824.316	618.489
184	180		102	H5N6S2,61	5	6	0	0	0	1	0	0										N.D.	2499.95	1250.48	833.989	625.744
283	181		103	H5N6F1S2,32	5	6	1	0	2	0	0	0								X		N.D.	2907.1	1454.05	969.705	727.531
289	182		104	H5N6F1S2,31S2,61	5	6	1	0	1	1	0	0										N.D.	2936.12	1468.56	979.378	734.786
296	183		105	H5N6F1S2,62	5	6	1	0	0	2	0	0										N.D.	2965.14	1483.07	989.052	742.041
147	184		106	H5N7	5	7	0	0	0	0	0	0									X	N.D.	2383.9	1192.45	795.306	596.731
158	185		107	H5N7F1S2,31	5	5	1	0	1	0	0	0									X	N.D.	2413.91	1207.46	805.309	604.233
167	186		108	H5N7F1S2,61	5	7	1	0	0	1	0	0										N.D.	2849.09	1425.05	950.368	713.028
332	187		109	H5N7F1S2,32	5	7	1	0	2	0	0	0								X		N.D.	3110.18	1555.59	1037.4	778.3
341	188		110	H5N7F1S2,31S2,61	5	7	1	0	1	1	0	0										N.D.	3139.2	1570.1	1047.07	785.555
350	189		111	H5N7F1S2,62	5	7	1	0	0	2	0	0										N.D.	3168.22	1584.61	1056.74	792.81
357	191	85	112	H5N8S2,31S2,61	5	8	0	0	1	1	0	0	X				X					N.D.	3196.22	1598.61	1066.08	799.811
390	194	91	113	H5N8F1S2,31S2,61	5	8	1	0	1	1	0	0					X					N.D.	3342.28	1671.64	1114.76	836.325
129	200		114	H6N3S2,32	6	3	0	0	2	0	0	0									X	N.D.	2313.86	1157.43	771.957	579.22
136	201		115	H6N3S2,31S2,61	6	3	0	0	1	1	0	0										N.D.	2342.88	1171.94	781.631	586.475
143	202		116	H6N3S2,62	6	3	0	0	0	2	0	0										N.D.	2371.9	1186.45	791.304	593.73
97	204		117	H6N3F1S2,31	6	3	1	0	1	0	0	0										N.D.	2169.81	1085.41	723.94	543.207
128	209		118	H6N4S2,31[Adduct]	6	4	0	0	1	0	1	0									X	N.D.	2305.79	1153.4	769.267	577.202
133	210		119	H6N4S2,61[Adduct]	6	4	0	0	0	1	1	0										N.D.	2334.81	1167.91	778.94	584.457
193	211		120	H6N4S2,32	6	4	0	0	2	0	0	0										N.D.	2516.94	1258.97	839.65	629.99
144	215		121	H6N4F1S2,31	6	4	1	0	1	0	0	0								X	X	N.D.	2372.88	1186.95	791.633	593.977
155	216		122	H6N4F1S2,61	6	4	1	0	0	1	0	0										N.D.	2401.9	1201.46	801.306	601.232
169	217		123	H6N4F1S2,31[Adduct]	6	4	1	0	1	0	1	0										N.D.	2451.84	1226.43	817.953	613.716
223	219		124	H6N4F1S2,32	6	4	1	0	2	0	0	0										N.D.	2662.99	1332	888.336	666.504
241	221		125	H6N4F1S2,62	6	4	1	0	0	2	0	0										N.D.	2721.03	1361.02	907.683	681.014
224	222		126	H6N4F3S2,31	6	4	3	0	1	0	0	0									X	N.D.	2665	1333	889.005	667.006
233	223		127	H6N4F3S2,61	6	4	3	0	0	1	0	0										N.D.	2694.02	1347.51	898.678	674.261
163	225		128	H6N5S2,31	6	5	0	0	1	0	0	0						X				N.D.	2429.91	1215.46	810.64	608.232
263	230		129	H6N5S2,32[Adduct]	6	5	0	0	2	0	1	0									X	N.D.	2798.97	1399.99	933.663	700.499
269	231		130	H6N5S2,31S2,61[Adduct]	6	5	0	0	1	1	1	0										N.D.	2827.99	1414.5	943.336	707.754
274	232		131	H6N5S2,62[Adduct]	6	5	0	0	0	2	1	0										N.D.	2857.01	1429.01	953.01	715.009
326	237		132	H6N5S2,33[Adduct]	6	5	0	0	3	0	1	0										N.D.	3089.08	1545.05	1030.37	773.027
336	238		133	H6N5S2,32S2,61[Adduct]	6	5	0	0	2	1	1	0										N.D.	3118.1	1559.56	1040.04	780.282
352	240		134	H6N5S2,63[Adduct]	6	5	0	0	0	3	1	0										N.D.	3176.14	1588.58	1059.39	794.792
374	241		135	H6N5S2,34	6	5	0	0	4	0	0	0										N.D.	3300.24	1650.62	1100.75	825.815
385	242		136	H6N5S2,33S2,61	6	5	0	0	3	1	0	0										N.D.	3329.26	1665.13	1110.42	833.07
395	243		137	H6N5S2,32S2,62	6	5	0	0	2	2	0	0										N.D.	3358.28	1679.64	1120.1	840.325
420	245		138	H6N5S2,64	6	5	0	0	0	4	0	0										N.D.	3416.32	1708.66	1139.44	854.835
221	249		139	H6N5F1S2,31[Adduct]	6	5	1	0	1	0	1	0									X	N.D.	2654.92	1327.96	885.646	664.486
229	250		140	H6N5F1S2,61[Adduct]	6	5	1	0	0	1	1	0										N.D.	2683.94	1342.47	895.319	671.741
292	254		141	H6N5F1S2,32[Adduct]	6	5	1	0	2	0	1	0									X	N.D.	2945.03	1473.02	982.349	737.014
298	255		142	H6N5F1S2,31S2,61[Adduct]	6	5	1	0	1	1	1	0										N.D.	2974.05	1487.53	992.022	744.269
302	256		143	H6N5F1S2,62[Adduct]	6	5	1	0	0	2	1	0										N.D.	3003.07	1502.04	1001.7	751.524
364	261		144	H6N5F1S2,33[Adduct]	6	5	1	0	3	0	1	0									X	N.D.	3235.14	1618.07	1079.05	809.541
369	262		145	H6N5F1S2,32S2,61[Adduct]	6	5	1	0	2	1	1	0										N.D.	3264.16	1632.58	1088.73	816.796
373	263		146	H6N5F1S2,31S2,62[Adduct]	6	5	1	0	1	2	1	0										N.D.	3293.18	1647.09	1098.4	824.051
383	264		147	H6N5F1S2,63[Adduct]	6	5	1	0	0	3	1	0										N.D.	3322.2	1661.6	1108.07	831.306
164	265		148	H6N5F2	6	5	2	0	0	0	0	0								X		N.D.	2431.91	1216.46	811.309	608.733
242	266		149	H6N5F2S2,31	6	5	2	0	1	0	0	0								X		N.D.	2722.02	1361.51	908.012	681.261
250	267		150	H6N5F2S2,61	6	5	2	0	0	1	0	0										N.D.	2751.04	1376.02	917.686	688.516
304	268		151	H6N5F2S2,32	6	5	2	0	2	0	0	0							X	X		N.D.	3012.13	1506.57	1004.72	753.788
311	269		152	H6N5F2S2,31S2,61	6	5	2	0	1	1	0	0										N.D.	3041.15	1521.08	1014.39	761.043
319	270		153	H6N5F2S2,62	6	5	2	0	0	2	0	0						X				N.D.	3070.17	1535.59	1024.06	768.298
376	271		154	H6N5F2S2,33	6	5	2	0	3	0	0	0										N.D.	3302.24	1651.62	1101.42	826.316
410	274		155	H6N5F2S2,63	6	5	2	0	0	3	0	0			X			X	X			N.D.	3389.3	1695.15	1130.44	848.081
487	275		156	H6N5F2S2,35	6	5	2	0	5	0	0	0									X	N.D.	3882.46	1941.73	1294.83	971.371
490	276		157	H6N5F2S2,34S2,61	6	5	2	0	4	1	0	0										N.D.	3911.48	1956.24	1304.5	978.626
493	277		158	H6N5F2S2,33S2,62	6	5	2	0	3	2	0	0										N.D.	3940.5	1970.75	1314.17	985.881
500	278		159	H6N5F2S2,32S2,63	6	5	2	0	2	3	0	0										N.D.	3969.52	1985.26	1323.85	993.136
507	279		160	H6N5F2S2,31S2,64	6	5	2	0	1	4	0	0										N.D.	3998.54	1999.77	1333.52	1000.39
512	280		161	H6N5F2S2,65	6	5	2	0	0	5	0	0										N.D.	4027.56	2014.28	1343.19	1007.65
378	281		162	H6N5F4S2,32	6	5	4	0	2	0	0	0								X		N.D.	3304.25	1652.63	1102.09	826.817
388	282		163	H6N5F4S2,31S2,61	6	5	4	0	1	1	0	0										N.D.	3333.27	1667.14	1111.76	834.072
398	283		164	H6N5F4S2,62	6	5	4	0	0	2	0	0										N.D.	3362.29	1681.65	1121.43	841.327
216	284		165	H6N6	6	6	0	0	0	0	0	0							X			N.D.	2342.88	1171.94	781.63	586.474
216	284		165	H6N6S2,31	6	6	0	0	1	0	0	0		X	X			X				N.D.	2632.99	1317	878.333	659.002
222	285		166	H6N6S2,61	6	6	0	0	0	1	0	0	X		X			X				N.D.	2662.01	1331.51	888.007	666.257
285	286		167	H6N6S2,32	6	6	0	0	2	0	0	0		X	X			X				N.D.	2923.1	1462.05	975.037	731.529
293	287		168	H6N6S2,31S2,61	6	6	0	0	1	1	0	0			X			X				N.D.	2952.12	1476.56	984.71	738.784
299	288		169	H6N6S2,62	6	6	0	0	0	2	0	0			X			X				N.D.	2981.14	1491.07	994.383	746.039
358	289		170	H6N6S2,33	6	6	0	0	3	0	0	0						X2	X			N.D.	3213.21	1607.11	1071.74	804.057
365	290		171	H6N6S2,32S2,61	6	6	0	0	2	1	0	0						X2				N.D.	3242.23	1621.62	1081.41	811.312
371	291		172	H6N6S2,31S2,62	6	6	0	0	1	2	0	0						X				N.D.	3271.25	1636.13	1091.09	818.567
375	292		173	H6N6S2,63	6	6	0	0	0	3	0	0						X				N.D.	3300.27	1650.64	1100.76	825.822
181	293		174	H6N6F1	6	6	1	0	0	0	0	0									X	N.D.	2488.93	1244.97	830.316	622.989
257	295		175	H6N6F1S2,31	6	6	1	0	1	0	0	0						X				N.D.	2779.04	1390.03	927.019	695.516
318	296		176	H6N6F1S2,32	6	6	1	0	2	0	0	0			X							N.D.	3069.15	1535.08	1023.72	768.044
328	297		177	H6N6F1S2,31S2,61	6	6	1	0	1	1	0	0			X							N.D.	3098.17	1549.59	1033.4	775.299
396	299		178	H6N6F1S2,33	6	6	1	0	3	0	0	0						X2			X	N.D.	3359.26	1680.14	1120.43	840.571
409	300		179	H6N6F1S2,32S2,61	6	6	1	0	2	1	0	0						X				N.D.	3388.28	1694.65	1130.1	847.826
421	301		180	H6N6F1S2,31S2,62	6	6	1	0	1	2	0	0										N.D.	3417.3	1709.16	1139.77	855.081
431	302		181	H6N6F1S2,63	6	6	1	0	0	3	0	0						X2				N.D.	3446.32	1723.67	1149.45	862.336
287	303		182	H6N6F2S2,31	6	6	2	0	1	0	0	0								X		N.D.	2925.1	1463.05	975.705	732.031
439	305		183	H6N6F2S2,33	6	6	2	0	3	0	0	0						X				N.D.	3505.32	1753.16	1169.11	877.086
294	304		184	H6N6F2S2,61	6	6	2	0	0	1	0	0								X		N.D.	2954.12	1477.56	985.379	739.286
443	306		185	H6N6F2S2,32S2,61	6	6	2	0	2	1	0	0						X				N.D.	3534.34	1767.67	1178.79	884.341
258	309		186	H6N6F3	6	6	3	0	0	0	0	0									X	N.D.	2781.05	1391.03	927.688	696.018
320	310		187	H6N6F3S2,31	6	6	3	0	1	0	0	0									X	N.D.	3071.16	1536.08	1024.39	768.545
329	311		188	H6N6F3S2,61	6	6	3	0	0	1	0	0										N.D.	3100.18	1550.59	1034.06	775.8
576	312		189	H6N7F2S2,36	6	7	2	0	6	0	0	0									X	N.D.	4578.73	2289.87	1526.92	1145.44
578	313		190	H6N7F2S2,35S2,61	6	7	2	0	5	1	0	0										N.D.	4607.75	2304.38	1536.59	1152.69
580	314		191	H6N7F2S2,34S2,62	6	7	2	0	4	2	0	0										N.D.	4636.77	2318.89	1546.26	1159.95
583	315		192	H6N7F2S2,33S2,63	6	7	2	0	3	3	0	0										N.D.	4665.79	2333.4	1555.94	1167.2
585	316		193	H6N7F2S2,32S2,64	6	7	2	0	2	4	0	0										N.D.	4694.81	2347.91	1565.61	1174.46
586	317		194	H6N7F2S2,31S2,65	6	7	2	0	1	5	0	0										N.D.	4723.83	2362.42	1575.28	1181.71
587	318		195	H6N7F2652,6	6	7	2	0	0	6	0	0										N.D.	4752.85	2376.93	1584.96	1188.97
248	319		196	H6N8	6	8	0	0	0	0	0	0								X		N.D.	2749.03	1375.02	917.016	688.014
309	320	76	197	H6N8S2,31	6	8	0	0	1	0	0	0					X					N.D.	3039.14	1520.08	1013.72	760.542
394	322		198	H6N11	6	11	0	0	0	0	0	0								X		N.D.	3358.27	1679.64	1120.1	840.324
37	324		199	H7N2F1	7	2	1	0	0	0	0	0								X		N.D.	1838.67	919.838	613.561	460.423
101	325		200	H7N3S2,31	7	3	0	0	1	0	0	0									X	N.D.	2185.8	1093.4	729.272	547.206
111	326		201	H7N3S2,61	7	3	0	0	0	1	0	0										N.D.	2214.82	1107.91	738.945	554.461
177	327		202	H7N3S2,32	7	3	0	0	2	0	0	0									X	N.D.	2475.91	1238.46	825.975	619.733
188	328		203	H7N3S2,31S2,61	7	3	0	0	1	1	0	0										N.D.	2504.93	1252.97	835.648	626.988
196	329		204	H7N3S2,62	7	3	0	0	0	2	0	0										N.D.	2533.95	1267.48	845.322	634.243
72	330		205	H7N3F1	7	3	1	0	0	0	0	0									X	N.D.	2041.75	1021.38	681.254	511.193
132	331		206	H7N3F1S2,31	7	3	1	0	1	0	0	0									X	N.D.	2331.86	1166.43	777.958	583.72
142	332		207	H7N3F1S2,61	7	3	1	0	0	1	0	0										N.D.	2360.88	1180.94	787.631	590.975
102	333		208	H7N3F2	7	3	2	0	0	0	0	0								X		N.D.	2187.81	1094.41	729.94	547.707
178	334		209	H7N3F2S2,31	7	3	2	0	1	0	0	0								X		N.D.	2477.92	1239.46	826.644	620.234
189	335		210	H7N3F2S2,61	7	3	2	0	0	1	0	0										N.D.	2506.94	1253.97	836.317	627.489
84	336		211	H7N4	7	4	0	0	0	0	0	0									X	N.D.	2098.77	1049.89	700.261	525.448
150	337		212	H7N4S2,31	7	4	0	0	1	0	0	0									X	N.D.	2388.88	1194.94	796.965	597.975
159	338		213	H7N4S2,61	7	4	0	0	0	1	0	0										N.D.	2417.9	1209.45	806.638	605.23
151	339		214	H7N4F2	7	4	2	0	0	0	0	0								X		N.D.	2390.89	1195.95	797.633	598.477
335	340		215	H7N4F3S2,32	7	4	3	0	2	0	0	0								X		N.D.	3117.16	1559.09	1039.73	780.046
343	341		216	H7N4F3S2,31S2,61	7	4	3	0	1	1	0	0										N.D.	3146.18	1573.6	1049.4	787.301
351	342		217	H7N4F3S2,62	7	4	3	0	0	2	0	0										N.D.	3175.2	1588.11	1059.07	794.556
207	343		218	H7N5S2,31	7	5	0	0	1	0	0	0									X	N.D.	2591.96	1296.48	864.658	648.745
213	344		219	H7N5S2,61	7	5	0	0	0	1	0	0										N.D.	2620.98	1310.99	874.331	656
279	345		220	H7N5S2,32	7	5	0	0	2	0	0	0										N.D.	2882.07	1441.54	961.361	721.273
290	347		221	H7N5S2,62	7	5	0	0	0	2	0	0										N.D.	2940.11	1470.56	980.708	735.783
168	348		222	H7N5F1	7	5	1	0	0	0	0	0									X	N.D.	2447.91	1224.46	816.641	612.732
244	349		223	H7N5F1S2,31	7	5	1	0	1	0	0	0								X	X	N.D.	2738.02	1369.51	913.344	685.26
254	350		224	H7N5F1S2,61	7	5	1	0	0	1	0	0										N.D.	2767.04	1384.02	923.017	692.515
307	351		225	H7N5F1S2,32	7	5	1	0	2	0	0	0								X		N.D.	3028.13	1514.57	1010.05	757.787
314	352		226	H7N5F1S2,31S2,61	7	5	1	0	1	1	0	0										N.D.	3057.15	1529.08	1019.72	765.042
324	353		227	H7N5F1S2,62	7	5	1	0	0	2	0	0										N.D.	3086.17	1543.59	1029.39	772.297
381	354		228	H7N5F1S2,33	7	5	1	0	3	0	0	0									X	N.D.	3318.24	1659.62	1106.75	830.315
391	355		229	H7N5F1S2,32S2,61	7	5	1	0	2	1	0	0										N.D.	3347.26	1674.13	1116.42	837.57
403	356		230	H7N5F1S2,31S2,62	7	5	1	0	1	2	0	0										N.D.	3376.28	1688.64	1126.1	844.825
415	357		231	H7N5F1S2,63	7	5	1	0	0	3	0	0										N.D.	3405.3	1703.15	1135.77	852.08
382	358		232	H7N5F3S2,32	7	5	3	0	2	0	0	0									X	N.D.	3320.24	1660.63	1107.42	830.816
392	359		233	H7N5F3S2,31S2,61	7	5	3	0	1	1	0	0										N.D.	3349.26	1675.14	1117.09	838.071
405	360		234	H7N5F3S2,62	7	5	3	0	0	2	0	0										N.D.	3378.28	1689.65	1126.77	845.326
187	361		235	H7N6	7	6	0	0	0	0	0	0						X		X	X	N.D.	2504.93	1252.97	835.648	626.988
291	383		236	H7N6F1S2,31	7	6	1	0	1	0	0	0										N.D.	2941.1	1471.05	981.037	736.03
456	387		237	H7N6F1S2,63	7	6	1	0	0	3	0	0							X			N.D.	3608.38	1804.69	1203.46	902.85
492	391		238	H7N6F1S2,64	7	6	1	0	0	4	0	0										N.D.	3927.51	1964.26	1309.84	982.632
325	396		239	H7N6F2S2,31	7	6	2	0	1	0	0	0									X	N.D.	3087.15	1544.08	1029.72	772.544
334	397		240	H7N6F2S2,61	7	6	2	0	0	1	0	0										N.D.	3116.17	1558.59	1039.4	779.799
404	398		241	H7N6F2S2,32	7	6	2	0	2	0	0	0							X		X	N.D.	3377.26	1689.14	1126.43	845.072
416	399		242	H7N6F2S2,31S2,61	7	6	2	0	1	1	0	0										N.D.	3406.28	1703.65	1136.1	852.327
427	400		243	H7N6F2S2,62	7	6	2	0	0	2	0	0										N.D.	3435.3	1718.16	1145.77	859.582
462	401		244	H7N6F2S2,33	7	6	2	0	3	0	0	0							X		X	N.D.	3667.37	1834.19	1223.13	917.599
466	402		245	H7N6F2S2,32S2,61	7	6	2	0	2	1	0	0										N.D.	3696.39	1848.7	1232.8	924.854
470	403		246	H7N6F2S2,31S2,62	7	6	2	0	1	2	0	0										N.D.	3725.41	1863.21	1242.48	932.109
474	404		247	H7N6F2S2,63	7	6	2	0	0	3	0	0										N.D.	3754.43	1877.72	1252.15	939.364
518	406		248	H7N6F2S2,31S2,63	7	6	2	0	1	3	0	0										N.D.	4044.54	2022.78	1348.85	1011.89
525	405		249	H7N6F2S2,64	7	6	2	0	0	4	0	0										N.D.	4073.56	2037.29	1358.53	1019.15
566	413	116	250	H7N6F2S2,32S2,63	7	6	2	0	2	3	0	0					X					N.D.	4334.65	2167.83	1445.56	1084.42
363	416		251	H7N6F3S2,31	7	6	3	0	1	0	0	0									X	N.D.	3233.21	1617.11	1078.41	809.058
368	417		252	H7N6F3S2,61	7	6	3	0	0	1	0	0										N.D.	3262.23	1631.62	1088.08	816.313
462	401		244	H7N6F3S2,33	7	6	3	0	3	0	0	0							X			N.D.	3813.43	1907.22	1271.82	954.113
466	402		245	H7N6F3S2,32S2,61	7	6	3	0	2	1	0	0										N.D.	3842.45	1921.73	1281.49	961.368
470	403		246	H7N6F3S2,31S2,62	7	6	3	0	1	2	0	0										N.D.	3871.47	1936.24	1291.16	968.623
474	404		247	H7N6F3S2,63	7	6	3	0	0	3	0	0										N.D.	3900.49	1950.75	1300.84	975.878
485	427		258	H7N6F3S2,34	7	6	3	0	4	0	0	0		X				X	X			N.D.	4103.54	2052.27	1368.52	1026.64
491	429		260	H7N6F3S2,32S2,62	7	6	3	0	2	2	0	0										N.D.	4161.58	2081.29	1387.87	1041.15
495	430		261	H7N6F3S2,31S2,63	7	6	3	0	1	3	0	0										N.D.	4190.6	2095.8	1397.54	1048.41
503	431		262	H7N6F3S2,64	7	6	3	0	0	4	0	0										N.D.	4219.62	2110.31	1407.21	1055.66
449	423		254	H7N7S2,33	7	7	0	0	3	0	0	0									X	N.D.	3578.34	1789.67	1193.45	895.34
455	424		255	H7N7S2,32S2,61	7	7	0	0	2	1	0	0										N.D.	3607.36	1804.18	1203.12	902.595
458	425		256	H7N7S2,31S2,62	7	7	0	0	1	2	0	0										N.D.	3636.38	1818.69	1212.8	909.85
461	426		257	H7N7S2,63	7	7	0	0	0	3	0	0										N.D.	3665.4	1833.2	1222.47	917.105
485	427		258	H7N7S2,34	7	7	0	0	4	0	0	0		X	X							N.D.	3868.45	1934.73	1290.15	967.867
488	428		259	H7N7S2,33S2,61	7	7	0	0	3	1	0	0										N.D.	3897.47	1949.24	1299.83	975.122
491	429		260	H7N7S2,32S2,62	7	7	0	0	2	2	0	0						X				N.D.	3926.49	1963.75	1309.5	982.377
495	430		261	H7N7S2,31S2,63	7	7	0	0	1	3	0	0										N.D.	3955.51	1978.26	1319.17	989.632
503	431		262	H7N7S2,64	7	7	0	0	0	4	0	0										N.D.	3984.53	1992.77	1328.85	996.887
77	433		263	H8N3	8	3	0	0	0	0	0	0								X		N.D.	2057.74	1029.38	686.586	515.191
137	435		264	H8N3S2,61	8	3	0	0	1	0	0	0										N.D.	2347.85	1174.43	783.289	587.719
219	436		265	H8N3S2,32	8	3	0	0	2	0	0	0										N.D.	2637.96	1319.49	879.993	660.246
227	437		266	H8N3S2,31S2,61	8	3	0	0	1	1	0	0										N.D.	2666.98	1334	889.666	667.501
107	439		267	H8N3F1	8	3	1	0	0	0	0	0								X		N.D.	2203.8	1102.4	735.272	551.706
271	440		268	H8N4S2,32	8	4	0	0	2	0	0	0										N.D.	2841.04	1421.02	947.686	711.016
277	441		269	H8N4S2,31S2,61	8	4	0	0	1	1	0	0										N.D.	2870.06	1435.53	957.359	718.271
272	443		270	H8N4F2S2,31	8	4	2	0	1	0	0	0								X		N.D.	2843.05	1422.03	948.354	711.518
278	444		271	H8N4F2S2,61	8	4	2	0	0	1	0	0										N.D.	2872.07	1436.54	958.028	718.773
340	445		272	H8N4F2S2,32	8	4	2	0	2	0	0	0								X		N.D.	3133.16	1567.08	1045.06	784.045
348	446		273	H8N4F2S2,31S2,61	8	4	2	0	1	1	0	0										N.D.	3162.18	1581.59	1054.73	791.3
355	447		274	H8N4F2S2,62	8	4	2	0	0	2	0	0										N.D.	3191.2	1596.1	1064.4	798.555
174	448		275	H8N5	8	5	0	0	0	0	0	0								X		N.D.	2463.9	1232.45	821.972	616.731
251	449		276	H8N5S2,31	8	5	0	0	1	0	0	0									X	N.D.	2754.01	1377.51	918.675	689.258
260	450		277	H8N5S2,61	8	5	0	0	0	1	0	0										N.D.	2783.03	1392.02	928.349	696.513
282	451		278	H8N5F1S2,31	8	5	1	0	1	0	0	0									X	N.D.	2900.07	1450.54	967.361	725.773
288	452		279	H8N5F1S2,61	8	5	1	0	0	1	0	0										N.D.	2929.09	1465.05	977.035	733.028
252	453		280	H8N5F2	8	5	2	0	0	0	0	0								X		N.D.	2756.02	1378.51	919.344	689.76
312	454		281	H8N5F2S2,31	8	5	2	0	1	0	0	0									X	N.D.	3046.13	1523.57	1016.05	762.287
321	455		282	H8N5F2S2,61	8	5	2	0	0	1	0	0										N.D.	3075.15	1538.08	1025.72	769.542
356	456		283	H8N5F3S2,31	8	5	3	0	1	0	0	0								X		N.D.	3192.19	1596.6	1064.73	798.802
360	457		284	H8N5F3S2,61	8	5	3	0	0	1	0	0										N.D.	3221.21	1611.11	1074.41	806.057
389	458		285	H8N5F4S2,31	8	5	4	0	1	0	0	0									X	N.D.	3338.24	1669.63	1113.42	835.316
400	459		286	H8N5F4S2,61	8	5	4	0	0	1	0	0										N.D.	3367.26	1684.14	1123.09	842.571
226	460		287	H8N6	8	6	0	0	0	0	0	0								X		N.D.	2666.98	1333.99	889.665	667.501
330	462		288	H8N6F1S2,31	8	6	1	0	1	0	0	0								X	X	N.D.	3103.15	1552.08	1035.05	776.543
339	461		289	H8N6F1S2,61	8	6	1	0	0	1	0	0										N.D.	3132.17	1566.59	1044.73	783.798
411	463		290	H8N6F1S2,32	8	6	1	0	2	0	0	0									X	N.D.	3393.26	1697.13	1131.76	849.07
422	464		291	H8N6F1S2,31S2,61	8	6	1	0	1	1	0	0										N.D.	3422.28	1711.64	1141.43	856.325
433	465		292	H8N6F1S2,62	8	6	1	0	0	2	0	0										N.D.	3451.3	1726.15	1151.1	863.58
464	466		293	H8N6F1S2,33	8	6	1	0	3	0	0	0									X	N.D.	3683.37	1842.19	1228.46	921.598
468	467		294	H8N6F1S2,32S2,61	8	6	1	0	2	1	0	0										N.D.	3712.39	1856.7	1238.13	928.853
472	468		295	H8N6F1S2,31S2,62	8	6	1	0	1	2	0	0										N.D.	3741.41	1871.21	1247.81	936.108
477	469		296	H8N6F1S2,63	8	6	1	0	0	3	0	0										N.D.	3770.43	1885.72	1257.48	943.363
295	470	74	297	H8N6F2	8	6	2	0	0	0	0	0					X					N.D.	2959.1	1480.05	987.037	740.53
444	471		298	H8N6F2S2,32	8	6	2	0	2	0	0	0									X	N.D.	3539.32	1770.16	1180.44	885.585
448	472		299	H8N6F2S2,31S2,61	8	6	2	0	1	1	0	0										N.D.	3568.34	1784.67	1190.12	892.84
454	473		300	H8N6F2S2,62	8	6	2	0	0	2	0	0										N.D.	3597.36	1799.18	1199.79	900.095
501	474		301	H8N6F3S2,33	8	6	3	0	3	0	0	0									X	N.D.	3975.48	1988.25	1325.83	994.627
509	475		302	H8N6F3S2,32S2,61	8	6	3	0	2	1	0	0										N.D.	4004.5	2002.76	1335.51	1001.88
516	476		303	H8N6F3S2,31S2,62	8	6	3	0	1	2	0	0										N.D.	4033.52	2017.27	1345.18	1009.14
522	477		304	H8N6F3S2,63	8	6	3	0	0	3	0	0										N.D.	4062.54	2031.78	1354.85	1016.39
347	479		305	H8N7S2,31	8	7	0	0	1	0	0	0								X		N.D.	3160.17	1580.59	1054.06	790.798
354	480		306	H8N7S2,61	8	7	0	0	0	1	0	0										N.D.	3189.19	1595.1	1063.74	798.053
432	481		307	H8N7S2,32	8	7	0	0	2	0	0	0										N.D.	3450.28	1725.64	1150.77	863.326
438	482		308	H8N7S2,31S2,61	8	7	0	0	1	1	0	0										N.D.	3479.3	1740.15	1160.44	870.581
538	492		309	H8N7S2,64	8	7	0	0	0	4	0	0										N.D.	4146.58	2073.79	1382.87	1037.4
305	493		310	H8N7F1	8	7	1	0	0	0	0	0								X		N.D.	3016.12	1508.56	1006.04	754.785
457	495		311	H8N7F1S2,31S2,61	8	7	1	0	1	1	0	0										N.D.	3625.36	1813.18	1209.12	907.095
459	496		312	H8N7F1S2,62	8	7	1	0	0	2	0	0										N.D.	3654.38	1827.69	1218.8	914.35
521	503		313	H8N7F2S2,32S2,61	8	7	2	0	2	1	0	0										N.D.	4061.53	2031.27	1354.51	1016.14
528	504		314	H8N7F2S2,31S2,62	8	7	2	0	1	2	0	0										N.D.	4090.55	2045.78	1364.19	1023.39
534	505		315	H8N7F2S2,63	8	7	2	0	0	3	0	0										N.D.	4119.57	2060.29	1373.86	1030.65
542	507		316	H8N7F3S2,33	8	7	3	0	3	0	0	0									X	N.D.	4178.56	2089.79	1393.53	1045.4
546	508		317	H8N7F3S2,32S2,61	8	7	3	0	2	1	0	0										N.D.	4207.58	2104.3	1403.2	1052.65
551	509		318	H8N7F3S2,31S2,62	8	7	3	0	1	2	0	0										N.D.	4236.6	2118.81	1412.87	1059.91
558	510		319	H8N7F3S2,63	8	7	3	0	0	3	0	0										N.D.	4265.62	2133.32	1422.55	1067.16
485	427		258	H8N7F3S2,34	8	7	3	0	4	0	0	0		X					X			N.D.	4468.67	2234.84	1490.23	1117.92
488	428		259	H8N7F3S2,33S2,61	8	7	3	0	3	1	0	0										N.D.	4497.69	2249.35	1499.9	1125.18
491	429		260	H8N7F3S2,32S2,62	8	7	3	0	2	2	0	0										N.D.	4526.71	2263.86	1509.58	1132.43
495	430		261	H8N7F3S2,31S2,63	8	7	3	0	1	3	0	0										N.D.	4555.73	2278.37	1519.25	1139.69
503	431		262	H8N7F3S2,64	8	7	3	0	0	4	0	0										N.D.	4584.75	2292.88	1528.92	1146.94
434	511		320	H8N7F4	8	7	4	0	0	0	0	0								X		N.D.	3454.29	1727.65	1152.1	864.329
399	512		321	H8N8F2	8	8	2	0	0	0	0	0									X	N.D.	3365.26	1683.13	1122.42	842.069
190	514		322	H9N3F2	9	3	2	0	0	0	0	0									X	N.D.	2511.91	1256.46	837.975	628.733
238	515		323	H9N4S2,31	9	4	0	0	1	0	0	0										N.D.	2712.99	1357	905	679.002
337	517		324	H9N6S2,31	9	6	0	0	1	0	0	0								X		N.D.	3119.14	1560.08	1040.39	780.541
345	518		325	H9N6S2,61	9	6	0	0	0	1	0	0										N.D.	3148.16	1574.59	1050.06	787.796
417	519		326	H9N6S2,32	9	6	0	0	2	0	0	0								X		N.D.	3409.25	1705.13	1137.09	853.069
428	520		327	H9N6S2,31S2,61	9	6	0	0	1	1	0	0										N.D.	3438.27	1719.64	1146.76	860.324
436	521		328	H9N6S2,62	9	6	0	0	0	2	0	0										N.D.	3467.29	1734.15	1156.44	867.579
418	522		329	H9N6F2S2,31	9	6	2	0	1	0	0	0								X		N.D.	3411.26	1706.13	1137.76	853.57
429	523		330	H9N6F2S2,61	9	6	2	0	0	1	0	0										N.D.	3440.28	1720.64	1147.43	860.825
384	524		331	H9N7S2,31	9	7	0	0	1	0	0	0									X	N.D.	3322.22	1661.62	1108.08	831.311
393	525		332	H9N7S2,61	9	7	0	0	0	1	0	0										N.D.	3351.24	1676.13	1117.75	838.566
413	526		333	H9N7S2,31[Adduct]	9	7	0	0	1	0	1	0									X	N.D.	3401.18	1701.09	1134.4	851.051
425	527		334	H9N7S2,61[Adduct]	9	7	0	0	0	1	1	0										N.D.	3430.2	1715.6	1144.07	858.306
475	528		335	H9N7F1S2,32	9	7	1	0	2	0	0	0									X	N.D.	3758.39	1879.7	1253.47	940.353
479	529		336	H9N7F1S2,31S2,61	9	7	1	0	1	1	0	0										N.D.	3787.41	1894.21	1263.14	947.608
482	530		337	H9N7F1S2,62	9	7	1	0	0	2	0	0										N.D.	3816.43	1908.72	1272.82	954.863
544	531		338	H9N7F4S2,32	9	7	4	0	2	0	0	0									X	N.D.	4196.57	2098.79	1399.53	1049.9
548	532		339	H9N7F4S2,31S2,61	9	7	4	0	1	1	0	0										N.D.	4225.59	2113.3	1409.2	1057.15
553	533		340	H9N7F4S2,62	9	7	4	0	0	2	0	0										N.D.	4254.61	2127.81	1418.87	1064.41
536	534	111	341	H9N8S2,32S2,61	9	8	0	0	2	1	0	0					X					N.D.	4134.54	2067.78	1378.85	1034.39
487	275		156	H9N8F1S2,35	9	8	1	0	5	0	0	0							X			N.D.	4831.8	2416.4	1611.27	1208.71
490	276		157	H9N8F1S2,34S2,61	9	8	1	0	4	1	0	0										N.D.	4860.82	2430.91	1620.95	1215.96
493	277		158	H9N8F1S2,33S2,62	9	8	1	0	3	2	0	0										N.D.	4889.84	2445.42	1630.62	1223.22
500	278		159	H9N8F1S2,32S2,63	9	8	1	0	2	3	0	0										N.D.	4918.86	2459.93	1640.29	1230.47
507	279		160	H9N8F1S2,31S2,64	9	8	1	0	1	4	0	0										N.D.	4947.88	2474.44	1649.97	1237.73
512	280		161	H9N8F1S2,65	9	8	1	0	0	5	0	0										N.D.	4976.9	2488.95	1659.64	1244.98
406	536		342	H9N8F1	9	8	1	0	0	0	0	0									X	N.D.	3381.25	1691.13	1127.76	846.068
560	537	114	343	H9N8F1S2,32S2,61	9	8	1	0	2	1	0	0					X					N.D.	4280.6	2140.8	1427.54	1070.91
485	427		258	H9N8F1S2,34	9	8	1	0	4	0	0	0		X					X			N.D.	4541.69	2271.35	1514.57	1136.18
488	428		259	H9N8F1S2,33S2,61	9	8	1	0	3	1	0	0										N.D.	4570.71	2285.86	1524.24	1143.43
491	429		260	H9N8F1S2,32S2,62	9	8	1	0	2	2	0	0										N.D.	4599.73	2300.37	1533.92	1150.69
495	430		261	H9N87F1S2,31S2,63	9	8	1	0	1	3	0	0										N.D.	4628.75	2314.88	1543.59	1157.94
503	431		262	H9N8F1S2,64	9	8	1	0	0	4	0	0										N.D.	4657.77	2329.39	1553.26	1165.2
498	538		344	H9N8F3S2,31	9	8	3	0	1	0	0	0								X		N.D.	3963.48	1982.24	1321.83	991.625
506	539		345	H9N8F3S2,61	9	8	3	0	0	1	0	0								X		N.D.	3992.5	1996.75	1331.5	998.88
451	540		346	H9N9F1	9	9	1	0	0	0	0	0									X	N.D.	3584.33	1792.67	1195.45	896.838
322	542		347	H10N5S2,31	10	5	0	0	1	0	0	0									X	N.D.	3078.12	1539.56	1026.71	770.285
331	543		348	H10N5S2,61	10	5	0	0	0	1	0	0										N.D.	3107.14	1554.07	1036.38	777.54
401	544		349	H10N5S2,32	10	5	0	0	2	0	0	0									X	N.D.	3368.23	1684.62	1123.41	842.812
412	545		350	H10N5S2,31S2,61	10	5	0	0	1	1	0	0										N.D.	3397.25	1699.13	1133.09	850.067
423	546		351	H10N5S2,62	10	5	0	0	0	2	0	0										N.D.	3426.27	1713.64	1142.76	857.322
300	547	75	352	H10N6	10	6	0	0	0	0	0	0					X					N.D.	2991.09	1496.05	997.7	748.527
424	548		353	H10N6F3	10	6	3	0	0	0	0	0								X		N.D.	3429.26	1715.13	1143.76	858.071
577	549		354	H10N6F5S2,33	10	6	5	0	3	0	0	0									X	N.D.	4591.71	2296.36	1531.24	1148.68
579	550		355	H10N6F5S2,32S2,61	10	6	5	0	2	1	0	0										N.D.	4620.73	2310.87	1540.91	1155.94
581	551		356	H10N6F5S2,31S2,62	10	6	5	0	1	2	0	0										N.D.	4649.75	2325.38	1550.59	1163.19
584	552		357	H10N6F5S2,63	10	6	5	0	0	3	0	0										N.D.	4678.77	2339.89	1560.26	1170.45
523	553		358	H10N7F4S2,31	10	7	4	0	1	0	0	0									X	N.D.	4068.51	2034.76	1356.84	1017.88
529	554		359	H10N7F4S2,61	10	7	4	0	0	1	0	0										N.D.	4097.53	2049.27	1366.51	1025.14
588	557	121	360	H10N9S2,34	10	9	0	0	4	0	0	0					X					N.D.	4760.76	2380.89	1587.59	1190.95
575	555	119	361	H10N9S2,32S2,61	10	9	0	0	2	1	0	0					X					N.D.	4499.67	2250.34	1500.56	1125.67
589	556	122	362	H10N9S2,33S2,61	10	9	0	0	3	1	0	0					X					N.D.	4789.78	2395.4	1597.27	1198.2
593	558	123	363	H10N9F1S2,34	10	9	1	0	4	0	0	0					X					N.D.	4906.82	2453.92	1636.28	1227.46
135	559		364	H11N2	11	2	0	0	0	0	0	0									X	N.D.	2340.82	1170.91	780.946	585.961
308	560		365	H11N4S2,31	11	4	0	0	1	0	0	0									X	N.D.	3037.09	1519.05	1013.04	760.028
315	561		366	H11N4S2,61	11	4	0	0	0	1	0	0										N.D.	3066.11	1533.56	1022.71	767.283
519	566		367	H11N4F1S2,34	11	4	1	0	4	0	0	0									X	N.D.	4053.48	2027.24	1351.83	1014.13
526	565		368	H11N4F1S2,33S2,61	11	4	1	0	3	1	0	0										N.D.	4082.5	2041.75	1361.5	1021.38
532	564		369	H11N4F1S2,32S2,62	11	4	1	0	2	2	0	0										N.D.	4111.52	2056.26	1371.18	1028.64
537	563		370	H11N4F1S2,31S2,63	11	4	1	0	1	3	0	0										N.D.	4140.54	2070.77	1380.85	1035.89
540	562		371	H11N4F1S2,64	11	4	1	0	0	4	0	0										N.D.	4169.56	2085.28	1390.52	1043.15
554	571		372	H11N5F1S2,34	11	5	1	0	4	0	0	0									X	N.D.	4256.56	2128.78	1419.52	1064.9
561	570		373	H11N5F1S2,33S2,61	11	5	1	0	3	1	0	0										N.D.	4285.58	2143.29	1429.2	1072.15
565	569		374	H11N5F1S2,32S2,62	11	5	1	0	2	2	0	0										N.D.	4314.6	2157.8	1438.87	1079.41
567	568		375	H11N5F1S2,31S2,63	11	5	1	0	1	3	0	0										N.D.	4343.62	2172.31	1448.54	1086.66
569	567		376	H11N5F1S2,64	11	5	1	0	0	4	0	0										N.D.	4372.64	2186.82	1458.22	1093.92
549	572		377	H11N7F4S2,31	11	7	4	0	1	0	0	0									X	N.D.	4230.56	2115.78	1410.86	1058.4
555	573		378	H11N7F4S2,61	11	7	4	0	0	1	0	0										N.D.	4259.58	2130.29	1420.53	1065.65
582	574	120	379	H11N9F2S2,31S2,61	11	9	2	0	1	1	0	0					X					N.D.	4663.73	2332.37	1555.25	1166.69
499	575		380	H11N10	11	10	0	0	0	0	0	0									X	N.D.	3965.46	1983.23	1322.49	992.12
186	576		381	H12N2	12	2	0	0	0	0	0	0									X	N.D.	2502.88	1251.94	834.963	626.474
590	581		382	H12N7F1S2,34	12	7	1	0	4	0	0	0									X	N.D.	4824.77	2412.89	1608.93	1206.95
591	580		383	H12N7F1S2,33S2,61	12	7	1	0	3	1	0	0										N.D.	4853.79	2427.4	1618.6	1214.2
592	579		384	H12N7F1S2,32S2,62	12	7	1	0	2	2	0	0										N.D.	4882.81	2441.91	1628.27	1221.46
594	578		385	H12N7F1S2,31S2,63	12	7	1	0	1	3	0	0										N.D.	4911.83	2456.42	1637.95	1228.71
595	577		386	H12N7F1S2,64	12	7	1	0	0	4	0	0										N.D.	4940.85	2470.93	1647.62	1235.97
571	582		387	H12N7F4S2,31	12	7	4	0	1	0	0	0									X	N.D.	4392.61	2196.81	1464.88	1098.91
573	583		388	H12N7F4S2,61	12	7	4	0	0	1	0	0										N.D.	4421.63	2211.32	1474.55	1106.16
377	584		389	H13N3F1S2,31	13	3	1	0	1	0	0	0									X	N.D.	3304.18	1652.59	1102.06	826.799
387	585		390	H13N3F1S2,61	13	3	1	0	0	1	0	0										N.D.	3333.2	1667.1	1111.74	834.054
508	586		391	H13N5F3S2,31	13	5	3	0	1	0	0	0									X	N.D.	4002.45	2001.73	1334.82	1001.37
514	587		392	H13N5F3S2,61	13	5	3	0	0	1	0	0										N.D.	4031.47	2016.24	1344.49	1008.62
556	588		393	H13N7F2S2,31	13	7	2	0	1	0	0	0									X	N.D.	4262.55	2131.78	1421.52	1066.39
562	589		394	H13N7F2S2,61	13	7	2	0	0	1	0	0										N.D.	4291.57	2146.29	1431.2	1073.65
442	590		395	H14N4S2,31	14	4	0	0	1	0	0	0									X	N.D.	3523.25	1762.13	1175.09	881.568
446	591		396	H14N4S2,61	14	4	0	0	0	1	0	0										N.D.	3552.27	1776.64	1184.76	888.823
463	592		397	H14N4F1S2,31	14	4	1	0	1	0	0	0									X	N.D.	3669.31	1835.16	1223.77	918.082
467	593		398	H14N4F1S2,61	14	4	1	0	0	1	0	0										N.D.	3698.33	1849.67	1233.45	925.337
497	594		399	H14N4F3S2,31	14	4	3	0	1	0	0	0									X	N.D.	3961.42	1981.22	1321.15	991.111
505	595		400	H14N4F3S2,61	14	4	3	0	0	1	0	0										N.D.	3990.44	1995.73	1330.82	998.366
596	596			Additional glycans									7	6	11	6	19	23	15	54	98
