# Supplementary material for: Highly sensitive CE-ESI-MS analysis of N-glycans from complex biological samples
Source: Nat Commun. 2019 May 13;10:2137. doi: 10.1038/s41467-019-09910-7 (PMC6513864; doi:10.1038/s41467-019-09910-7)
Supplement: Supplementary file 7 — Source data [file 41467_2019_9910_MOESM7_ESM.xlsx]

## Sheet: Fig. 4
Figure 4
Intra- and interday - 167 N-glycans
Analysis	3970	3971	3972	3958	3959	3960	3964	3965	3966		Analysis	3970	3971	3972	3958	3959	3960	3964	3965	3966
Day	1	1	1	2	2	2	3	3	3		Day	1	1	1	2	2	2	3	3	3
Sample	1	2	3	1	2	3	1	2	3		Sample	1	2	3	1	2	3	1	2	3		AVERAGE				STDEV				RSD
	alignedLin_170828_Day#1_EEA#1_S1-A1_01_3970.raw	alignedLin_170828_Day#1_EEA#2_S1-A1_01_3971.raw	alignedLin_170828_Day#1_EEA#3_S1-A1_01_3972.raw	alignedLin_170828_Day#2_EEA#1_S1-A1_01_3958.raw	alignedLin_170828_Day#2_EEA#2_S1-A1_01_3959.raw	alignedLin_170828_Day#2_EEA#3_S1-A1_01_3960.raw	alignedLin_170828_Day#3_EEA#1_S1-A1_01_3964.raw	alignedLin_170828_Day#3_EEA#2_S1-A1_01_3965.raw	alignedLin_170828_Day#3_EEA#3_S1-A1_01_3966.raw			alignedLin_170828_Day#1_EEA#1_S1-A1_01_3970.raw	alignedLin_170828_Day#1_EEA#2_S1-A1_01_3971.raw	alignedLin_170828_Day#1_EEA#3_S1-A1_01_3972.raw	alignedLin_170828_Day#2_EEA#1_S1-A1_01_3958.raw	alignedLin_170828_Day#2_EEA#2_S1-A1_01_3959.raw	alignedLin_170828_Day#2_EEA#3_S1-A1_01_3960.raw	alignedLin_170828_Day#3_EEA#1_S1-A1_01_3964.raw	alignedLin_170828_Day#3_EEA#2_S1-A1_01_3965.raw	alignedLin_170828_Day#3_EEA#3_S1-A1_01_3966.raw		Non-aligned				Non-aligned				Non-aligned						Average RSD				Median - SD				Minimum -SD				Maximum - SD
	Analyte Area - Background Area											Relative Analyte Area										Intraday 1	Intraday 2	Intraday 3	Interday	Intraday 1	Intraday 2	Intraday 3	Interday	Intraday 1	Intraday 2	Intraday 3	Interday			Intraday 1 (N=3)	Intraday 2 (N=3)	Intraday 3 (N=3)	Interday (N=9)	Intraday 1 (N=3)	Intraday 2 (N=3)	Intraday 3 (N=3)	Interday (N=9)	Intraday 1 (N=3)	Intraday 2 (N=3)	Intraday 3 (N=3)	Interday (N=9)	Intraday 1 (N=3)	Intraday 2 (N=3)
H3N2	0	0	0	0	0	0	0	0	0			0	0	0	0	0	0	0	0	0		0	0	0	0	0	0	0	0	#DIV/0!	#DIV/0!	#DIV/0!	#DIV/0!		Top 20	0.0873232	0.0655939	0.0865823	0.0895898	0.0900072	0.0684791	0.0788328	0.0935468	0.00587179	0.00274035	0.00830999	0.027259	0.146284	0.13986
H3N2F1	0	0	0	0	0	0	0	0	0			0	0	0	0	0	0	0	0	0		0	0	0	0	0	0	0	0	#DIV/0!	#DIV/0!	#DIV/0!	#DIV/0!		Top 21-40	0.191476	0.154768	0.150203	0.167461	0.177494	0.124553	0.164173	0.144668	0.0251866	0.0290533	0.0284393	0.052348	0.395687	0.329572
H4N2	3710.72	2353.51	2820.49	4232.75	3067.85	3013.48	3243.09	1888.88	3002.39			0.000115163	6.43638e-05	7.65506e-05	0.000101111	7.58581e-05	7.8879e-05	0.000110559	6.32565e-05	9.37828e-05		8.53592e-05	8.52828e-05	8.91996e-05	8.66139e-05	2.65205e-05	1.37909e-05	2.39821e-05	1.92595e-05	0.310693	0.161708	0.268859	0.222361		Top 41-60	0.167671	0.134889	0.146638	0.147834	0.128844	0.0997725	0.128234	0.120214	0.065564	0.0337004	0.00426951	0.0707214	0.369056	0.368581
H2N3F1	23790.4	23890.6	24583.3	36113	30306.7	29917.1	24390.1	22987.2	24137.8			0.000738343	0.000653359	0.000667211	0.000862664	0.000749388	0.000783092	0.000831475	0.000769816	0.000753969		0.000686305	0.000798381	0.000785087	0.000756591	4.55956e-05	5.8165e-05	4.09471e-05	6.77988e-05	0.0664364	0.0728536	0.0521562	0.0896109		Top 61-80	0.157703	0.141073	0.180731	0.20155	0.115234	0.109323	0.146441	0.121661	0.0047825	0.0237105	0.0213134	0.0642871	0.506937	0.380585
H3N3	0	0	0	0	0	0	0	0	0			0	0	0	0	0	0	0	0	0		0	0	0	0	0	0	0	0	#DIV/0!	#DIV/0!	#DIV/0!	#DIV/0!		Top 81-100	0.194125	0.166534	0.180909	0.209407	0.0985832	0.102659	0.115025	0.143098	0.0382542	0.0203057	0.0521562	0.0633337	0.554262	0.456322
H5N2	246642	259178	221819	301739	289514	256974	239128	204470	233955			0.0076546	0.00708799	0.00602036	0.00720791	0.00715877	0.00672639	0.00815204	0.00684749	0.00730783		0.00692098	0.00703102	0.00743579	0.00712926	0.00082982	0.000264959	0.00066162	0.000595195	0.119899	0.0376843	0.0889778	0.0834862		Top 101-118	0.253099	0.219566	0.225155	0.331732	0.11461	0.129414	0.157114	0.248927	0.0145171	0.0308285	0.0190424	0.0775686	0.715818	0.621069
H3N3F1	12202.9	18494.3	11938.8	16128.8	10872.8	12936.3	12162.3	13024.2	10058.3			0.00037872	0.00050578	0.000324029	0.000385284	0.00026885	0.000338613	0.000414621	0.000436167	0.000314182		0.000402843	0.000330916	0.000388323	0.000374027	9.3246e-05	5.85974e-05	6.51058e-05	7.19501e-05	0.23147	0.177077	0.167659	0.192366
H4N3	13825.2	12651.3	10592.6	17663.9	14258.2	13599.9	12959.3	9306.47	12412			0.000429068	0.000345988	0.000287493	0.000421953	0.000352559	0.000355982	0.000441792	0.000311664	0.000387702		0.000354183	0.000376831	0.000380386	0.000370467	7.11426e-05	3.91141e-05	6.53718e-05	5.35508e-05	0.200864	0.103798	0.171857	0.144549		All	0.173913	0.145842	0.160628	0.188881	0.117	0.101351	0.12474	0.122746	0.0047825	0.00274035	0.00426951	0.027259	0.715818	0.621069
H3N4	50943	52696.2	43932.6	64284.5	47350.9	47435.4	44603.1	43512.9	47794.7			0.00158103	0.00144113	0.00119237	0.00153562	0.00117084	0.00124164	0.00152055	0.0014572	0.00149291		0.00140484	0.00131603	0.00149022	0.0014037	0.000196856	0.000193436	3.17617e-05	0.000158065	0.140127	0.146984	0.0213134	0.112606
H6N2	345146	364092	324221	415353	376341	355132	354652	302364	304613			0.0107117	0.00995715	0.00879965	0.0099219	0.00930572	0.00929573	0.0120903	0.0101258	0.0095149		0.00982284	0.00950778	0.010577	0.00996922	0.000963079	0.00035867	0.0013457	0.000971177	0.0980449	0.0377238	0.127228	0.0974176			0.0873232	0.0655939	0.0865823	0.0895898	0.0900072	0.0684791	0.0788328	0.0935468	0.00587179	0.00274035	0.00830999	0.027259	0.146284	0.13986
H4N3F1	17825.1	22102.7	14829.5	19989.3	19396.2	19778.5	16618	13316.6	16531.1			0.000553209	0.000604463	0.000402485	0.000477503	0.000479607	0.000517709	0.000566519	0.000445959	0.000516365		0.000520052	0.000491606	0.000509614	0.000507091	0.000104992	2.263e-05	6.05627e-05	6.28976e-05	0.201887	0.0460328	0.11884	0.124036
H3N3E1	0	0	0	0	0	0	0	0	0			0	0	0	0	0	0	0	0	0		0	0	0	0	0	0	0	0	#DIV/0!	#DIV/0!	#DIV/0!	#DIV/0!
H5N3	43759.8	45917.5	37351.5	53553.9	45529.9	40739.2	41321.4	36783.7	35148			0.0013581	0.00125575	0.00101375	0.00127929	0.00112581	0.00106637	0.00140867	0.00123185	0.00109788		0.0012092	0.00115715	0.00124614	0.00120416	0.000176829	0.000109869	0.000155887	0.00013568	0.146237	0.0949471	0.125097	0.112675
H3N4F1	1.33242e+06	1.23066e+06	1.18805e+06	1.57304e+06	1.17147e+06	1.17619e+06	1.22402e+06	1.15659e+06	1.15365e+06			0.0413519	0.0336561	0.0322448	0.0375766	0.0289668	0.0307874	0.0417276	0.0387328	0.0360355		0.0357509	0.0324436	0.038832	0.0356755	0.00490164	0.00453756	0.00284736	0.00456467	0.137105	0.13986	0.0733252	0.12795
H4N4	110071	118396	97979.3	127448	103523	104076	100583	102096	87844.7			0.00341609	0.00323789	0.00265924	0.00304448	0.00255979	0.00272422	0.00342895	0.0034191	0.00274392		0.00310441	0.00277616	0.00319732	0.00302596	0.000395686	0.000246481	0.000392689	0.00036	0.127459	0.0887849	0.122818	0.118971
H3N5	45112.1	65515.6	62076.8	60563.3	62113.6	58306.1	34402.7	59901.3	58796			0.00140007	0.00179172	0.00168482	0.00144673	0.00153587	0.00152618	0.00117281	0.00200603	0.00183655		0.00162553	0.00150293	0.0016718	0.00160009	0.000202442	4.89094e-05	0.000440365	0.00025502	0.124539	0.0325428	0.263408	0.159379
H7N2	180700	208454	169305	199144	212339	187806	172256	187431	142559			0.00560807	0.00570078	0.00459508	0.00475713	0.00525045	0.00491591	0.00587233	0.00627688	0.00445297		0.00530131	0.0049745	0.00553406	0.00526996	0.000613369	0.000251827	0.000957856	0.000631302	0.115701	0.0506235	0.173084	0.119793
H4N3Am1	11325.4	12375.3	11151.9	13461.9	12383	11489.6	11538.2	9470.96	9572.32			0.000351487	0.000338438	0.000302673	0.000321576	0.000306193	0.000300745	0.000393346	0.000317172	0.000299001		0.000330866	0.000309504	0.000336507	0.000325626	2.52724e-05	1.08031e-05	5.00562e-05	3.11032e-05	0.0763827	0.0349045	0.148753	0.0955184
H5N3F1	17551.7	20412.6	17315.8	20614.8	19839.5	18127.6	18344.7	16693.6	13869.5			0.000544723	0.000558244	0.000469966	0.000492445	0.000490567	0.000474496	0.000625384	0.000559051	0.000433228		0.000524311	0.000485836	0.000539221	0.000516456	4.75473e-05	9.86523e-06	9.7601e-05	5.94986e-05	0.0906854	0.0203057	0.181004	0.115205
H4N3E1	75797.9	80957.5	63088.7	91371.2	72992.6	69206.8	68544.5	58623.3	62205.9			0.00235241	0.00221402	0.00171228	0.00218267	0.00180487	0.00181152	0.00233673	0.00196323	0.00194306		0.0020929	0.00193302	0.00208101	0.00203564	0.000336813	0.000216226	0.000221691	0.000241426	0.160931	0.111859	0.10653	0.118599
H6N3	52189.1	57433.7	49999.4	56752.5	60525.3	50765.3	51422.4	46206.2	40991.1			0.00161971	0.00157069	0.00135703	0.0013557	0.0014966	0.0013288	0.00175302	0.0015474	0.0012804		0.00151581	0.0013937	0.00152694	0.00147882	0.000139676	9.01209e-05	0.000236976	0.000158258	0.092146	0.0646631	0.155197	0.107017
H3N4Am1	0	0	0	0	0	0	0	0	0			0	0	0	0	0	0	0	0	0		0	0	0	0	0	0	0	0	#DIV/0!	#DIV/0!	#DIV/0!	#DIV/0!
H4N4F1	1.85871e+06	2.00556e+06	1.96753e+06	2.25319e+06	2.11916e+06	1.95744e+06	2.02008e+06	1.77478e+06	1.71662e+06			0.0576856	0.054848	0.0534004	0.053824	0.0523999	0.0512368	0.068866	0.0594355	0.0536203		0.0553113	0.0524869	0.0606406	0.0561463	0.00217983	0.00129581	0.00769394	0.00540966	0.0394101	0.0246882	0.126878	0.0963495
H5N4	135498	148323	120599	158858	137929	120549	131428	104026	114007			0.00420522	0.00405633	0.00327315	0.00379478	0.00341053	0.00315541	0.00448047	0.00348372	0.00356112		0.0038449	0.00345357	0.00384177	0.00371341	0.000500714	0.000321851	0.000554481	0.000451019	0.130228	0.0931935	0.14433	0.121457
H3N5F1	324922	298434	290344	364556	279065	277267	301199	271113	247919			0.010084	0.00816155	0.00788017	0.00870847	0.00690039	0.00725758	0.0102681	0.00907929	0.00774398		0.00870859	0.00762215	0.00903045	0.00845373	0.00119946	0.000957586	0.00126276	0.00118151	0.137733	0.125632	0.139834	0.139762
H4N5	60344	91156.9	85471.5	79471.5	89251.4	84129.4	56207.1	79927.4	67647			0.0018728	0.00249295	0.00231977	0.00189841	0.0022069	0.00220212	0.00191614	0.00267668	0.00211302		0.00222851	0.00210248	0.00223528	0.00218876	0.000319993	0.000176745	0.000394738	0.000276693	0.143591	0.0840651	0.176594	0.126416
H4N3F1Am1	5433.4	5579.37	5190.49	6414.38	6008.49	5485.53	5183.53	4439.7	4672.73			0.000168627	0.000152584	0.000140874	0.000153226	0.000148571	0.000143586	0.00017671	0.000148681	0.000145957		0.000154029	0.000148461	0.000157116	0.000153202	1.39327e-05	4.82101e-06	1.70236e-05	1.18837e-05	0.090455	0.0324732	0.10835	0.0775686
H8N2	291082	334653	272751	318486	357504	270093	282524	266968	250285			0.00903383	0.00915206	0.00740269	0.00760795	0.00883992	0.0070698	0.00963144	0.00894048	0.00781791		0.00852952	0.00783923	0.00879661	0.00838845	0.000977658	0.000907442	0.000915282	0.000915044	0.11462	0.115757	0.104049	0.109084
H5N3Am1	28492.2	29200	26975.4	33523.9	29497.2	27822.7	26809	22248.5	24101.4			0.000884265	0.00079856	0.000732135	0.000800815	0.000729371	0.00072827	0.000913937	0.000745078	0.000752832		0.000804987	0.000752819	0.000803949	0.000787251	7.62686e-05	4.15696e-05	9.53312e-05	6.94647e-05	0.0947452	0.0552186	0.118579	0.088237
H4N3F1E1	23241.2	24572.4	23526.9	30801.9	27575.5	26655.7	23094.4	19770.6	22321.1			0.000721298	0.000672004	0.000638539	0.000735793	0.000681854	0.000697724	0.000787306	0.000662095	0.000697223		0.00067728	0.000705124	0.000715541	0.000699315	4.16307e-05	2.77207e-05	6.4584e-05	4.42902e-05	0.0614675	0.0393132	0.090259	0.0633337
H6N3F1	9423.42	9549.4	8785.54	10474.7	9960.55	9003.67	9198.32	6996.45	7204.02			0.000292459	0.000261157	0.000238447	0.000250218	0.000246293	0.000235675	0.000313577	0.000234304	0.000225025		0.000264021	0.000244062	0.000257635	0.000255239	2.71195e-05	7.52407e-06	4.86688e-05	2.94636e-05	0.102717	0.0308285	0.188906	0.115435
H5N3E1	126193	145385	127615	157443	140267	139572	124152	101257	124196			0.00391643	0.00397597	0.00346357	0.00376098	0.00346836	0.00365336	0.00423244	0.00339099	0.00387937		0.00378532	0.00362757	0.00383427	0.00374905	0.000280233	0.000148002	0.000422538	0.000280168	0.0740315	0.0407991	0.110201	0.0747305
H4N4Am1	0	0	0	0	0	0	0	0	0			0	0	0	0	0	0	0	0	0		0	0	0	0	0	0	0	0	#DIV/0!	#DIV/0!	#DIV/0!	#DIV/0!
H4N4F2	6773.05	8482.03	7013.22	7590.34	7904.1	7069.49	7028.19	6010.94	6170.09			0.000210204	0.000231966	0.000190345	0.000181317	0.000195443	0.000185047	0.000239596	0.0002013	0.000192729		0.000210838	0.000187269	0.000211208	0.000203105	2.0818e-05	7.3205e-06	2.49551e-05	2.04579e-05	0.0987391	0.0390908	0.118154	0.100726
H5N4F1	912207	948847	908548	1.05947e+06	1.0445e+06	918795	904351	753234	818596			0.0283106	0.025949	0.0246588	0.0253085	0.0258272	0.0240498	0.0308299	0.025225	0.0255697		0.0263061	0.0250618	0.0272082	0.0261921	0.00185193	0.000914007	0.00314125	0.00209863	0.070399	0.0364701	0.115452	0.0801245
H4N4E1	119426	126227	104779	154322	118528	118347	107288	83782	100909			0.00370642	0.00345205	0.00284379	0.00368642	0.00293081	0.00309779	0.00365753	0.00280577	0.00315198		0.00333408	0.00323834	0.00320509	0.00325917	0.000443247	0.000396929	0.000428358	0.000371135	0.132944	0.122572	0.133649	0.113874
H6N4	0	0	0	0	0	0	0	0	0			0	0	0	0	0	0	0	0	0		0	0	0	0	0	0	0	0	#DIV/0!	#DIV/0!	#DIV/0!	#DIV/0!
H4N5F1	410978	433777	419305	483986	469614	423711	436849	345996	367000			0.0127548	0.0118629	0.0113803	0.0115614	0.011612	0.0110908	0.0148925	0.011587	0.0114636		0.0119993	0.0114214	0.0126477	0.0120228	0.000697334	0.000287439	0.00194501	0.00117058	0.0581143	0.0251667	0.153783	0.097363
H3N3F1Am2	0	0	0	0	0	0	0	0	0			0	0	0	0	0	0	0	0	0		0	0	0	0	0	0	0	0	#DIV/0!	#DIV/0!	#DIV/0!	#DIV/0!
H5N5	30912.4	42553	36519.6	40172.8	42490.2	37750.4	30344.6	28867.8	33350.9			0.000959377	0.00116374	0.000991174	0.000959643	0.00105065	0.000988132	0.00103447	0.000966752	0.00104175		0.0010381	0.000999474	0.00101432	0.0010173	0.000109964	4.65493e-05	4.13587e-05	6.53991e-05	0.105929	0.0465738	0.0407747	0.0642871
H5N3F1Am1	8673.51	9170.37	7997.21	10342.3	10219.8	8665.16	9457.58	6765.37	7949.96			0.000269185	0.000250791	0.000217051	0.000247055	0.000252703	0.000226814	0.000322416	0.000226565	0.000248325		0.000245676	0.000242191	0.000265769	0.000251212	2.64406e-05	1.36128e-05	5.02498e-05	3.12064e-05	0.107624	0.056207	0.189074	0.124223
H9N2	506676	505318	461735	520442	552209	439410	450849	433046	379914			0.0157248	0.0138194	0.0125319	0.0124323	0.0136544	0.0115017	0.0153698	0.0145023	0.011867		0.0140254	0.0125295	0.013913	0.0134893	0.00160641	0.0010796	0.00182422	0.00151296	0.114536	0.0861652	0.131116	0.11216
H6N3Am1	22189.7	24770.6	22649	25761.4	27375.7	22102.8	23128.7	19766.5	20710.7			0.000688663	0.000677426	0.000614714	0.000615386	0.000676914	0.00057855	0.000788473	0.000661961	0.000646919		0.000660268	0.000623617	0.000699117	0.000661	3.9849e-05	4.96958e-05	7.77486e-05	5.99561e-05	0.0603528	0.0796897	0.11121	0.0907051
H5N3F1E1	13132.4	17171.3	14381	20435	18923.7	16080.4	14244.2	12763.6	14947.6			0.000407568	0.000469601	0.000390313	0.00048815	0.000467923	0.000420912	0.000485596	0.000427438	0.000466902		0.000422494	0.000458995	0.000459979	0.000447156	4.16983e-05	3.4497e-05	2.96908e-05	3.59845e-05	0.0986956	0.0751577	0.0645482	0.0804742
H6N3E1	103572	125048	110490	134030	135448	119840	109420	89782.7	100347			0.00321438	0.00341981	0.0029988	0.00320168	0.00334921	0.00313685	0.00373022	0.00300673	0.00313443		0.003211	0.00322925	0.00329046	0.00324357	0.000210526	0.000108827	0.000386157	0.00022939	0.065564	0.0337004	0.117357	0.0707214
H5N4Am1	155484	196814	187241	177411	181627	166332	163189	157578	176853			0.0048255	0.00538247	0.00508187	0.00423797	0.00449106	0.00435381	0.00556321	0.00527713	0.00552417		0.00509661	0.00436095	0.00545484	0.0049708	0.000278776	0.0001267	0.000155132	0.000512568	0.0546982	0.0290533	0.0284393	0.103116
H4N4F1E1	152203	157265	143058	186679	163554	154518	149667	111443	148716			0.00472366	0.00430089	0.00388272	0.00445936	0.00404416	0.00404456	0.00510226	0.0037321	0.00464529		0.00430242	0.00418269	0.00449322	0.00432611	0.000420473	0.000239603	0.000697625	0.000445665	0.0977294	0.0572843	0.155262	0.103018
H6N4F1	0	0	0	0	0	0	0	0	0			0	0	0	0	0	0	0	0	0		0	0	0	0	0	0	0	0	#DIV/0!	#DIV/0!	#DIV/0!	#DIV/0!
H5N4E1	2.12053e+06	2.30576e+06	2.00981e+06	2.5074e+06	2.1345e+06	2.09026e+06	2.34694e+06	1.67196e+06	2.1416e+06			0.0658113	0.0630577	0.054548	0.0598965	0.0527795	0.0547132	0.080009	0.0559923	0.066895		0.061139	0.0557964	0.0676321	0.0615225	0.00587166	0.0036801	0.0120253	0.00863163	0.0960378	0.0659559	0.177805	0.1403
H4N5Am1	0	0	0	0	0	0	0	0	0			0	0	0	0	0	0	0	0	0		0	0	0	0	0	0	0	0	#DIV/0!	#DIV/0!	#DIV/0!	#DIV/0!
H4N5F2	0	0	0	0	0	0	0	0	0			0	0	0	0	0	0	0	0	0		0	0	0	0	0	0	0	0	#DIV/0!	#DIV/0!	#DIV/0!	#DIV/0!
H5N5F1	161726	197866	180358	190403	211919	185835	158984	147132	161115			0.00501921	0.00541122	0.00489508	0.00454832	0.00524008	0.0048643	0.00541986	0.0049273	0.0050326		0.0051085	0.00488423	0.00512658	0.00503977	0.000269406	0.000346308	0.000259384	0.000280387	0.0527368	0.0709033	0.0505958	0.0556349
H4N5E1	38146	84700.3	64790.4	54782.8	71342.2	64139.9	31963.1	49355.5	64205.9			0.00118387	0.00231638	0.00175847	0.00130865	0.00176406	0.00167889	0.00108965	0.00165286	0.00200553		0.00175291	0.00158387	0.00158268	0.00163982	0.000566274	0.000242123	0.00046196	0.000394168	0.323049	0.152868	0.291885	0.240373
H6N5	16924.1	9692.15	8554.62	13364.5	6567.37	7721.11	7813.39	6230.27	7480.01			0.000525243	0.00026506	0.00023218	0.000319251	0.00016239	0.000202103	0.000266364	0.000208645	0.000233645		0.000340828	0.000227915	0.000236218	0.00026832	0.000160552	8.15537e-05	2.89453e-05	0.000106239	0.471066	0.357826	0.122536	0.39594
H5N4E1SAm1	0	0	0	0	0	0	0	0	0			0	0	0	0	0	0	0	0	0		0	0	0	0	0	0	0	0	#DIV/0!	#DIV/0!	#DIV/0!	#DIV/0!
H10N2	40608.2	43543.3	39470.6	46209.8	55805.8	37328.9	42881.6	43461.7	33673.2			0.00126029	0.00119082	0.00107127	0.00110385	0.0013799	0.000977098	0.00146186	0.00145549	0.00105182		0.00117412	0.00115362	0.00132306	0.00121693	9.56095e-05	0.00020596	0.000234921	0.000181937	0.0814305	0.178534	0.17756	0.149504
H6N3F1E1	8090.54	8140.29	8121.39	10464.6	9514.16	7559.26	9182.88	7061.72	8237.37			0.000251092	0.00022262	0.000220421	0.000249978	0.000235255	0.000197866	0.000313051	0.00023649	0.000257302		0.000231378	0.0002277	0.000268948	0.000242675	1.71086e-05	2.68645e-05	3.95868e-05	3.21897e-05	0.0739421	0.117982	0.147192	0.132645
H5N4F1Am1	181790	214950	201887	219515	222954	192485	174621	165735	183934			0.0056419	0.00587843	0.00547939	0.00524375	0.00551293	0.00503837	0.00595295	0.0055503	0.00574537		0.00566658	0.00526502	0.00574954	0.00556038	0.000200662	0.000237995	0.000201355	0.000291075	0.0354115	0.0452031	0.0350211	0.052348
H4N7	0	0	0	0	0	0	0	0	0			0	0	0	0	0	0	0	0	0		0	0	0	0	0	0	0	0	#DIV/0!	#DIV/0!	#DIV/0!	#DIV/0!
H6N4Am1	0	0	0	0	0	0	0	0	0			0	0	0	0	0	0	0	0	0		0	0	0	0	0	0	0	0	#DIV/0!	#DIV/0!	#DIV/0!	#DIV/0!
H5N4F1E1	792387	999681	931915	1.07477e+06	1.09654e+06	996398	873214	752153	903789			0.024592	0.0273392	0.025293	0.025674	0.027114	0.0260811	0.0297685	0.0251888	0.0282308		0.0257414	0.0262897	0.0277293	0.0265868	0.00142746	0.000742344	0.00233063	0.00167206	0.055454	0.0282371	0.0840493	0.0628907
H4N5F1Am1	0	0	0	0	0	0	0	0	0			0	0	0	0	0	0	0	0	0		0	0	0	0	0	0	0	0	#DIV/0!	#DIV/0!	#DIV/0!	#DIV/0!
H6N4E1	46672.2	48239.2	46388.9	60006.8	49697.9	43800.9	51723.6	39992.6	46983			0.00144848	0.00131924	0.00125903	0.00143344	0.00122887	0.00114651	0.00176329	0.00133931	0.00146756		0.00134225	0.0012696	0.00152339	0.00137842	9.67988e-05	0.000147739	0.000217435	0.000180084	0.0721166	0.116366	0.142731	0.130646
H5N5Am1	0	0	0	0	0	0	0	0	0			0	0	0	0	0	0	0	0	0		0	0	0	0	0	0	0	0	#DIV/0!	#DIV/0!	#DIV/0!	#DIV/0!
H5N5F2	15488.9	18933.9	18713	19213.4	22128.2	19442.2	16678.7	14255.6	17330.6			0.000480702	0.000517804	0.000507886	0.000458968	0.000547159	0.000508906	0.000568588	0.000477405	0.000541339		0.000502131	0.000505011	0.000529111	0.000512084	1.92086e-05	4.42244e-05	4.68053e-05	3.59653e-05	0.0382542	0.0875712	0.0884603	0.0702332
H4N5F1E1	63513.7	86067	69069.8	70540.6	70403.2	71436.8	62570.9	51414.8	74442.4			0.00197117	0.00235375	0.00187461	0.00168507	0.00174085	0.00186988	0.00213309	0.00172183	0.00232528		0.00206651	0.00176527	0.00206007	0.00196395	0.000253401	9.47987e-05	0.000308283	0.000253518	0.122623	0.0537022	0.149647	0.129086
H6N5F1	0	0	0	0	0	0	0	0	0			0	0	0	0	0	0	0	0	0		0	0	0	0	0	0	0	0	#DIV/0!	#DIV/0!	#DIV/0!	#DIV/0!
H5N5E1	106308	172010	153274	147635	161985	149273	94253.2	117331	158006			0.00329931	0.00470411	0.00415998	0.00352669	0.00400537	0.00390728	0.00321316	0.00392928	0.00493549		0.00405447	0.00381311	0.00402598	0.00396452	0.000708319	0.00025285	0.000865228	0.000584477	0.174701	0.0663106	0.214911	0.147427
H8N3Am1	0	0	0	0	0	0	0	0	0			0	0	0	0	0	0	0	0	0		0	0	0	0	0	0	0	0	#DIV/0!	#DIV/0!	#DIV/0!	#DIV/0!
H5N4Am2	65401.5	76774.5	92839.1	81229.9	86310.5	76822.9	56087.6	82572.3	68004.8			0.00202976	0.00209962	0.00251973	0.00194041	0.00213418	0.00201087	0.00191207	0.00276526	0.0021242		0.00221637	0.00202849	0.00226717	0.00217068	0.000265033	9.8081e-05	0.000444203	0.00028487	0.11958	0.0483518	0.195928	0.131236
H8N3E1	0	0	0	0	0	0	0	0	0			0	0	0	0	0	0	0	0	0		0	0	0	0	0	0	0	0	#DIV/0!	#DIV/0!	#DIV/0!	#DIV/0!
H5N4Am1E1	1.39936e+06	1.53248e+06	1.80729e+06	1.98386e+06	1.94057e+06	1.88409e+06	1.14295e+06	1.51134e+06	1.41852e+06			0.0434296	0.0419102	0.0490514	0.0473902	0.0479841	0.0493167	0.038964	0.050613	0.0443088		0.0447971	0.0482303	0.0446286	0.0458853	0.0037619	0.000986609	0.00583111	0.00392177	0.0839765	0.0204562	0.130659	0.085469
H5N4E2	9.5809e+06	9.35201e+06	9.62183e+06	1.39712e+07	1.17612e+07	1.16172e+07	7.23166e+06	7.991e+06	8.55565e+06			0.297346	0.255758	0.261145	0.333742	0.290816	0.304084	0.246532	0.26761	0.267244		0.271416	0.309547	0.260462	0.280475	0.0226168	0.0219786	0.0120651	0.0279813	0.0833287	0.0710024	0.0463217	0.0997637
H5N5F1E1	369825	535387	467393	485559	591116	525073	378160	362539	430289			0.0114776	0.0146417	0.0126855	0.011599	0.0146164	0.013744	0.0128917	0.0121411	0.0134405		0.0129349	0.0133198	0.0128244	0.0130264	0.00159674	0.00155279	0.000652337	0.00118207	0.123444	0.116578	0.0508668	0.0907442
H5N4E2Ac1	0	0	0	0	0	0	0	0	0			0	0	0	0	0	0	0	0	0		0	0	0	0	0	0	0	0	#DIV/0!	#DIV/0!	#DIV/0!	#DIV/0!
H6N5E1	265432	181923	195750	296736	205871	222513	130791	146291	153446			0.00823777	0.00497521	0.00531283	0.00708839	0.00509054	0.00582436	0.00445875	0.00489914	0.00479304		0.00617527	0.0060011	0.00471698	0.00563112	0.00179413	0.00101058	0.000229836	0.00124459	0.290535	0.168399	0.0487254	0.221019
H5N4E2SAm1	179498	90252	206138	158562	114637	165505	154811	111579	167633			0.00557077	0.00246821	0.00559475	0.00378771	0.00283461	0.00433216	0.00527761	0.00373665	0.00523618		0.00454458	0.00365149	0.00475015	0.00431541	0.00179823	0.000758011	0.000877959	0.00118348	0.395687	0.207589	0.184828	0.274245
H5N4F1Am2	224022	246582	261232	263657	279472	234811	210276	209676	200793			0.0069526	0.00674351	0.00709007	0.00629821	0.00691045	0.00614626	0.00716847	0.00702182	0.00627197		0.00692873	0.00645164	0.00682075	0.0067337	0.000174511	0.000404539	0.000480885	0.000391509	0.0251866	0.0627034	0.0705033	0.0581416
H5N4F1Am1E1	447253	490157	531680	599429	595519	552753	380351	445216	430187			0.0138806	0.0134048	0.0144302	0.0143191	0.0147253	0.0144685	0.0129664	0.0149098	0.0134373		0.0139052	0.0145043	0.0137712	0.0140602	0.000513167	0.000205438	0.00101378	0.000669039	0.0369046	0.014164	0.0736163	0.0475838
H6N4Am1E1	0	0	0	0	0	0	0	0	0			0	0	0	0	0	0	0	0	0		0	0	0	0	0	0	0	0	#DIV/0!	#DIV/0!	#DIV/0!	#DIV/0!
H5N4F1E2	1.0111e+06	1.13918e+06	1.17989e+06	1.42046e+06	1.37947e+06	1.29791e+06	865042	957385	1.01697e+06			0.0313799	0.0311542	0.0320233	0.0339319	0.0341099	0.0339732	0.0294899	0.0320618	0.0317661		0.0315191	0.034005	0.0311059	0.03221	0.00045095	9.31857e-05	0.00140735	0.00154678	0.0143072	0.00274035	0.0452436	0.0480218
H6N4E2	0	0	0	0	0	0	0	0	0			0	0	0	0	0	0	0	0	0		0	0	0	0	0	0	0	0	#DIV/0!	#DIV/0!	#DIV/0!	#DIV/0!
H6N5F1Am1	12195.9	12728.3	12805.8	11322.6	11885.9	9072.88	11120.9	11839.5	10989.9			0.000378504	0.000348093	0.000347559	0.000270473	0.000293901	0.000237486	0.000379118	0.000396491	0.000343281		0.000358052	0.000267287	0.000372963	0.000332767	1.77137e-05	2.83422e-05	2.71337e-05	5.4008e-05	0.0494724	0.106037	0.0727516	0.162299
H5N5Am1E1	0	0	0	0	0	0	0	0	0			0	0	0	0	0	0	0	0	0		0	0	0	0	0	0	0	0	#DIV/0!	#DIV/0!	#DIV/0!	#DIV/0!
H6N5F1E1	0	0	0	0	0	0	0	0	0			0	0	0	0	0	0	0	0	0		0	0	0	0	0	0	0	0	#DIV/0!	#DIV/0!	#DIV/0!	#DIV/0!
H5N5E2	38953.3	51798.9	51466	56190.7	54238.4	60038.4	35437.8	42150.8	45584.4			0.00120893	0.00141659	0.00139683	0.00134228	0.00134114	0.00157153	0.0012081	0.00141158	0.00142387		0.00134078	0.00141832	0.00134785	0.00136898	0.000114617	0.000132687	0.000121186	0.000112852	0.0854851	0.0935522	0.0899104	0.0824347
H5N4F2Am1E1	15781.3	15594.2	17134.7	22852.7	21155.8	21711.6	13361.3	12100.3	11722.7			0.000489778	0.00042647	0.000465051	0.000545903	0.000523116	0.000568309	0.000455496	0.000405226	0.00036617		0.000460433	0.000545776	0.000408964	0.000471724	3.19056e-05	2.2597e-05	4.47803e-05	6.68184e-05	0.0692948	0.0414034	0.109497	0.141647
H4N4F1Am1E2	33260.6	46496	29245.8	16244.6	16167.6	11336	102098	28205.5	78492.3			0.00103225	0.00127157	0.000793756	0.00038805	0.000399773	0.000296725	0.0034806	0.000944571	0.00245179		0.00103253	0.000361516	0.00229232	0.00122879	0.000238907	5.64158e-05	0.00127551	0.00106886	0.231381	0.156053	0.556429	0.86985
H8N3E2	0	0	0	0	0	0	0	0	0			0	0	0	0	0	0	0	0	0		0	0	0	0	0	0	0	0	#DIV/0!	#DIV/0!	#DIV/0!	#DIV/0!
H5N5F1Am2	5640.36	6253.61	6472.72	4572.54	5102.35	4136.26	5401.23	5579.32	5340.6			0.00017505	0.000171023	0.000175675	0.000109228	0.000126165	0.000108268	0.000184132	0.000186846	0.000166819		0.000173916	0.000114554	0.000179265	0.000155912	2.52476e-06	1.00669e-05	1.0864e-05	3.19992e-05	0.0145171	0.0878792	0.060603	0.205239
H6N5Am2	31700.6	34295.9	38117.4	36623.3	38735.8	32197.1	26809	28393.2	26971.8			0.000983837	0.000937922	0.00103454	0.000874854	0.000957812	0.000842771	0.000913938	0.000950859	0.000842491		0.000985432	0.000891812	0.00090243	0.000926558	4.83278e-05	5.93659e-05	5.50931e-05	6.4766e-05	0.0490422	0.0665676	0.0610497	0.0698996
H5N5F1Am1E1	39217	51629.1	60489.6	46381.8	53488.7	51997.9	33660.6	55024	46213.2			0.00121711	0.00141195	0.00164174	0.00110796	0.00132261	0.00136106	0.00114751	0.0018427	0.00144351		0.0014236	0.00126388	0.00147791	0.00138846	0.000212554	0.000136388	0.000348864	0.000235914	0.149307	0.107913	0.236053	0.16991
H9N4E1	0	0	0	0	0	0	0	0	0			0	0	0	0	0	0	0	0	0		0	0	0	0	0	0	0	0	#DIV/0!	#DIV/0!	#DIV/0!	#DIV/0!
H6N5Am1E1	293440	383846	356183	368251	411619	343263	273668	264075	272665			0.009107	0.0104974	0.0096671	0.00879674	0.010178	0.00898503	0.00932952	0.0088436	0.00851698		0.00975717	0.00931993	0.0088967	0.0093246	0.000699566	0.000749072	0.000408867	0.000665775	0.0716976	0.0803731	0.0459572	0.0713999
H5N5F1E2	502908	570937	581048	674904	683700	615965	462485	461580	508386			0.0156079	0.0156139	0.0157701	0.016122	0.0169057	0.0161231	0.0157664	0.0154578	0.0158799		0.015664	0.0163836	0.0157014	0.0159163	9.19756e-05	0.000452141	0.000218429	0.000433864	0.00587179	0.0275971	0.0139114	0.027259
H6N5E2	235410	292370	270171	312219	312351	272764	214064	189986	216712			0.00730602	0.00799572	0.00733268	0.00745824	0.00772344	0.00713969	0.00729759	0.00636242	0.00676922		0.00754481	0.00744046	0.00680974	0.007265	0.000390733	0.00029228	0.000468899	0.000482823	0.0517883	0.0392826	0.0688571	0.0664588
H7N6Am1	3132.8	3236.65	3143.91	2119.76	2382.7	1700.23	3119.39	2580.03	2792.08			9.72274e-05	8.85157e-05	8.53284e-05	5.06366e-05	5.89166e-05	4.45042e-05	0.000106342	8.64025e-05	8.72134e-05		9.03572e-05	5.13524e-05	9.33194e-05	7.8343e-05	6.15952e-06	7.23281e-06	1.12854e-05	2.1583e-05	0.0681685	0.140846	0.120933	0.275493
H5N5F1E2Ac1	0	0	0	0	0	0	0	0	0			0	0	0	0	0	0	0	0	0		0	0	0	0	0	0	0	0	#DIV/0!	#DIV/0!	#DIV/0!	#DIV/0!
H6N6F1E1	10741.4	9641.17	8796.27	13722.9	10955.8	10294.1	5841.22	6227.58	6918.92			0.000333364	0.000263666	0.000238738	0.00032781	0.000270901	0.000269453	0.000199131	0.000208555	0.000216119		0.000278589	0.000289388	0.000207935	0.000258638	4.9046e-05	3.32823e-05	8.51097e-06	4.86242e-05	0.176051	0.115009	0.0409309	0.188001
H7N6E1	0	0	0	0	0	0	0	0	0			0	0	0	0	0	0	0	0	0		0	0	0	0	0	0	0	0	#DIV/0!	#DIV/0!	#DIV/0!	#DIV/0!
H6N5F1Am2	29712.9	33411.2	33742.9	33067	34417.2	29569	27037.6	23079.5	24032.7			0.000922149	0.000913727	0.00091581	0.000789901	0.000851029	0.000773981	0.000921732	0.000772909	0.000750686		0.000917229	0.00080497	0.000815109	0.000845769	4.38665e-06	4.0674e-05	9.30045e-05	7.39765e-05	0.0047825	0.0505286	0.114101	0.0874665
H6N5F1Am1E1	102417	143214	137005	127381	151981	128053	95788.5	99111.1	101652			0.00317854	0.00391662	0.00371842	0.00304287	0.00375801	0.00335184	0.0032655	0.00331912	0.00317521		0.00360453	0.00338424	0.00325328	0.00341401	0.000381991	0.00035867	7.27331e-05	0.000305932	0.105975	0.105982	0.0223569	0.0896107
H7N5Am1E1	0	0	0	0	0	0	0	0	0			0	0	0	0	0	0	0	0	0		0	0	0	0	0	0	0	0	#DIV/0!	#DIV/0!	#DIV/0!	#DIV/0!
H6N5F1E2	89137.3	127847	120179	117244	129877	113459	84268	85248.7	91222.1			0.0027664	0.00349635	0.00326177	0.00280071	0.00321145	0.00296985	0.00287275	0.00285489	0.00284941		0.00317484	0.002994	0.00285902	0.00300929	0.000372657	0.000206434	1.22066e-05	0.000253461	0.117378	0.0689491	0.00426951	0.0842263
H7N6F1E1	4182.45	4380.1	4452.82	2510.18	3151.1	2403.04	4010.13	3930.97	4278.09			0.000129804	0.000119787	0.000120853	5.99629e-05	7.79166e-05	6.29005e-05	0.000136708	0.000131644	0.00013363		0.000123481	6.69267e-05	0.000133994	0.000108134	5.50125e-06	9.63025e-06	2.55157e-06	3.1753e-05	0.0445513	0.143892	0.0190424	0.293645
H6N5Am3	23725.3	30263.1	33065.5	29033.9	32462.3	25362.5	21845.1	26150.4	22835.8			0.000736322	0.000827634	0.000897426	0.000693559	0.000802689	0.000663873	0.000744713	0.000875751	0.000713299		0.000820461	0.00072004	0.000777921	0.000772807	8.07915e-05	7.3099e-05	8.61669e-05	8.20327e-05	0.0984709	0.101521	0.110766	0.106149
H6N5Am2E1	353039	494611	541234	436486	533501	452970	349167	400386	416731			0.0109567	0.0135266	0.0146896	0.0104267	0.0131918	0.0118567	0.0119033	0.0134085	0.013017		0.0130576	0.0118251	0.0127763	0.012553	0.00191012	0.00138279	0.000780918	0.00136217	0.146284	0.116937	0.0611225	0.108514
H6N5Am1E2	1.6815e+06	2.33907e+06	2.37678e+06	2.18558e+06	2.48683e+06	2.29521e+06	1.65965e+06	1.68776e+06	1.94324e+06			0.052186	0.0639686	0.0645078	0.0522088	0.0614913	0.0600779	0.0565786	0.0565212	0.0606989		0.0602208	0.057926	0.0579329	0.0586932	0.00696356	0.00500143	0.00239561	0.00459605	0.115634	0.0863417	0.0413514	0.0783063
H7N6Am2	0	0	0	0	0	0	0	0	0			0	0	0	0	0	0	0	0	0		0	0	0	0	0	0	0	0	#DIV/0!	#DIV/0!	#DIV/0!	#DIV/0!
H6N5E3	539230	746606	797539	693120	776515	772229	506993	547439	652977			0.0167352	0.0204181	0.0216459	0.0165572	0.0192007	0.0202134	0.0172838	0.0183332	0.0203964		0.0195997	0.0186571	0.0186711	0.018976	0.00255561	0.00188777	0.00158359	0.00183563	0.13039	0.101182	0.0848151	0.0967342
H7N6Am1E1	109031	184303	185617	134464	192078	166296	87666.8	134996	146977			0.00338381	0.00504031	0.00503782	0.00321207	0.00474948	0.00435286	0.00298862	0.00452088	0.00459096		0.00448731	0.0041048	0.00403349	0.00420853	0.000955663	0.000798156	0.000905559	0.000798289	0.21297	0.194445	0.22451	0.189683
H6N6F1E2	8448.34	9416.64	9070.07	10910.2	10663.2	10620.2	8030.94	6370.31	7482.88			0.000262197	0.000257526	0.00024617	0.000260621	0.000263668	0.000277987	0.00027378	0.000213335	0.000233735		0.000255297	0.000267425	0.000240284	0.000254335	8.24273e-06	9.27292e-06	3.07502e-05	2.03353e-05	0.0322868	0.0346748	0.127974	0.0799546
H7N6E2	37178.8	55602.9	55951.1	46641.9	55995.4	56350.7	25298.8	36743.7	42805.5			0.00115385	0.00152063	0.00151856	0.00111418	0.00138459	0.001475	0.000862453	0.00123051	0.00133707		0.00139768	0.00132459	0.00114334	0.00128854	0.000211162	0.000187745	0.000249026	0.000219824	0.15108	0.141739	0.217805	0.1706
H6N5Am1E2SAm1	37593	19576.4	61684.1	22076.7	18512.8	33274.8	28626.6	27831.8	39144.1			0.00116671	0.000535375	0.00167416	0.000527367	0.000457763	0.000870982	0.000975899	0.000932059	0.00122271		0.00112541	0.000618704	0.00104355	0.000929224	0.000570514	0.000221234	0.00015669	0.000394005	0.506937	0.357576	0.15015	0.424015
H6N5F1Am3	47999.4	57945.9	62254.8	56011.3	63280.8	48546.2	53620.7	45724	46945.7			0.00148968	0.0015847	0.00168965	0.00133799	0.00156473	0.00127072	0.00182797	0.00153125	0.00146639		0.00158801	0.00139115	0.00160854	0.00152923	0.000100027	0.000154047	0.000192778	0.000168906	0.0629892	0.110734	0.119847	0.110451
H6N5F1Am2E1	193634	279973	319400	231437	290854	259191	202880	248805	245924			0.00600949	0.0076567	0.0086688	0.00552855	0.00719189	0.00678443	0.00691631	0.00833221	0.00768167		0.007445	0.00650162	0.0076434	0.00719667	0.00134223	0.000866986	0.000708723	0.00102128	0.180286	0.133349	0.0927236	0.14191
H6N5F1Am1E2	1.25158e+06	1.74047e+06	1.83572e+06	1.63187e+06	1.93545e+06	1.74365e+06	1.33354e+06	1.33551e+06	1.44758e+06			0.0388433	0.0475984	0.0498229	0.0389818	0.0478576	0.0456407	0.0454613	0.0447248	0.0452166		0.0454215	0.04416	0.0451342	0.0449053	0.00580447	0.00461943	0.000375065	0.00375776	0.127791	0.104606	0.00830999	0.083682
H7N6F1Am2	28035.7	27569	31704.9	35195.1	32426	31407.8	28636.5	23842.3	27834.7			0.000870096	0.000753955	0.000860497	0.000840737	0.000801791	0.000822112	0.000976238	0.000798455	0.000869445		0.000828183	0.000821547	0.000881379	0.000843703	6.44619e-05	1.94793e-05	8.94908e-05	6.27899e-05	0.0778354	0.0237105	0.101535	0.0744218
H6N5F1E3	49749.3	70124.7	63709.1	60666.6	65218.2	62435.5	50168.7	47841.9	53577.8			0.00154399	0.00191776	0.00172912	0.0014492	0.00161264	0.00163427	0.00171029	0.00160218	0.00167356		0.00173029	0.00156537	0.00166201	0.00165256	0.000186893	0.000101189	5.49729e-05	0.000131139	0.108012	0.0646422	0.0330762	0.0793554
H7N6F1Am1E1	66653.4	85024.2	95625.4	70052.4	87661.7	89593	56932.5	70312.4	76869.5			0.00206861	0.00232524	0.00259536	0.0016734	0.00216759	0.00234513	0.00194087	0.00235469	0.00240109		0.00232973	0.00206204	0.00223222	0.002208	0.000263402	0.000348081	0.000253379	0.000278301	0.113061	0.168804	0.11351	0.126042
H7N6F1E2	0	0	0	0	0	0	0	0	0			0	0	0	0	0	0	0	0	0		0	0	0	0	0	0	0	0	#DIV/0!	#DIV/0!	#DIV/0!	#DIV/0!
H6N5F2Am2E1	68250.2	92547.1	102588	80752.6	98454	88599.4	76398.6	78256	77791.6			0.00211817	0.00253097	0.00278433	0.00192901	0.00243445	0.00231912	0.00260448	0.00262071	0.0024299		0.00247782	0.00222753	0.0025517	0.00241902	0.000336246	0.000264878	0.000105792	0.000265051	0.135702	0.118911	0.0414596	0.10957
H6N5F2Am1E2	72768.1	92695.7	94436.2	89430.9	103955	93265.1	84215.9	74006.7	78615			0.00225838	0.00253504	0.00256308	0.00213631	0.00257048	0.00244125	0.00287098	0.00247841	0.00245562		0.00245217	0.00238268	0.00260167	0.00247884	0.000168406	0.00022293	0.000233509	0.000206247	0.0686766	0.0935627	0.0897536	0.0832032
H7N6Am3	0	0	0	0	0	0	0	0	0			0	0	0	0	0	0	0	0	0		0	0	0	0	0	0	0	0	#DIV/0!	#DIV/0!	#DIV/0!	#DIV/0!
H6N5Am1E3	0	0	0	0	0	0	0	0	0			0	0	0	0	0	0	0	0	0		0	0	0	0	0	0	0	0	#DIV/0!	#DIV/0!	#DIV/0!	#DIV/0!
H7N6Am2E1	120295	267916	287255	160817	287864	247905	137880	193705	211129			0.00373339	0.00732696	0.00779634	0.00384157	0.00711796	0.00648901	0.00470041	0.00648696	0.00659482		0.00628556	0.00581618	0.0059274	0.00600972	0.00222267	0.00173874	0.00106397	0.00152283	0.353616	0.298948	0.1795	0.253394
H7N6Am1E2	85238.1	180611	178210	105582	169752	161519	80890.4	127955	147060			0.00264539	0.00493935	0.00483676	0.00252214	0.00419742	0.00422783	0.00275761	0.00428508	0.00459358		0.0041405	0.00364913	0.00387876	0.00388946	0.00129582	0.000976122	0.000983116	0.000972088	0.312962	0.267494	0.253462	0.249928
H7N6E3	0	0	0	0	0	0	0	0	0			0	0	0	0	0	0	0	0	0		0	0	0	0	0	0	0	0	#DIV/0!	#DIV/0!	#DIV/0!	#DIV/0!
H8N7E2	0	0	0	0	0	0	0	0	0			0	0	0	0	0	0	0	0	0		0	0	0	0	0	0	0	0	#DIV/0!	#DIV/0!	#DIV/0!	#DIV/0!
H7N6F1Am3	16828.5	21967.1	20148.6	15015	19687.2	16846	16197.6	18102.7	16831.6			0.000522278	0.000600754	0.00054685	0.000358676	0.000486802	0.00044095	0.000552189	0.00060624	0.000525753		0.000556627	0.00042881	0.000561394	0.00051561	4.01409e-05	6.49204e-05	4.10256e-05	7.82279e-05	0.0721145	0.151397	0.073078	0.151719
H7N6F1Am2E1	64887.2	132990	143139	76831.9	136542	117644	69693.8	106239	113502			0.00201379	0.00363701	0.00388492	0.00183535	0.00337624	0.00307937	0.00237591	0.00355784	0.00354536		0.00317858	0.00276366	0.00315971	0.00303398	0.00101632	0.000817523	0.000678814	0.000762679	0.31974	0.295812	0.214835	0.251379
H7N6F1Am1E2	39636.8	85274.6	91889.4	46513	82926.2	73847.4	40330.4	70960.3	75183.8			0.00123014	0.00233208	0.00249396	0.0011111	0.0020505	0.00193298	0.00137489	0.00237639	0.00234844		0.00201873	0.00169819	0.00203324	0.00191672	0.000687716	0.000511825	0.000570317	0.00054032	0.340668	0.301394	0.280497	0.281898
H8N7F1Am2	0	0	0	0	0	0	0	0	0			0	0	0	0	0	0	0	0	0		0	0	0	0	0	0	0	0	#DIV/0!	#DIV/0!	#DIV/0!	#DIV/0!
H7N6Am4	0	0	0	0	0	0	0	0	0			0	0	0	0	0	0	0	0	0		0	0	0	0	0	0	0	0	#DIV/0!	#DIV/0!	#DIV/0!	#DIV/0!
H7N6Am3E1	176945	373880	398884	193421	344939	314128	171800	306174	313440			0.00549153	0.0102249	0.010826	0.00462041	0.00852925	0.00822242	0.00585679	0.0102534	0.00979061		0.00884748	0.00712403	0.00863361	0.00820171	0.00292183	0.00217361	0.00241591	0.00233162	0.330245	0.30511	0.279826	0.284284
H7N6Am2E2	197226	368567	410687	208072	348360	346384	183156	281638	307554			0.00612098	0.0100795	0.0111464	0.00497041	0.00861382	0.00906675	0.00624392	0.00943177	0.00960677		0.00911564	0.00755033	0.00842749	0.00836449	0.00264775	0.00224572	0.00189305	0.0020907	0.290462	0.297434	0.224627	0.249949
H7N6Am1E3	57238	108674	112599	63414.4	102214	101919	50900.3	77283.5	89020			0.0017764	0.00297202	0.00305602	0.00151484	0.00252743	0.00266777	0.00173523	0.00258814	0.00278063		0.00260148	0.00223668	0.002368	0.00240205	0.000715775	0.000629059	0.000556385	0.000574463	0.275141	0.281247	0.23496	0.239155
H8N7Am2E1	9525.3	21406.9	23420.7	7782.44	15709.1	14433.2	6132.44	17019.6	17139.9			0.000295621	0.000585436	0.000635657	0.000185906	0.000388436	0.000377795	0.000209059	0.000569968	0.000535381		0.000505571	0.000317379	0.000438136	0.000420362	0.000183548	0.000113983	0.000199139	0.000168531	0.363051	0.359139	0.454513	0.40092
H7N6E4	0	0	0	0	0	0	0	0	0			0	0	0	0	0	0	0	0	0		0	0	0	0	0	0	0	0	#DIV/0!	#DIV/0!	#DIV/0!	#DIV/0!
H8N7Am1E2	10484.9	26361.5	30130.3	8908.84	19528.6	20020	7412.3	20516.8	22628			0.000325401	0.000720934	0.000817763	0.000212813	0.00048288	0.000524032	0.000252691	0.000687088	0.000706809		0.000621366	0.000406575	0.000548863	0.000525601	0.000260846	0.000169059	0.000256682	0.000222669	0.419794	0.415813	0.467661	0.423646
H7N6F1Am4	19723.3	22660.1	27601.7	15306.3	20698.6	17021.3	18993.4	21285	19211.4			0.00061212	0.000619706	0.000749133	0.000365635	0.000511811	0.00044554	0.000647497	0.000712813	0.000600089		0.000660319	0.000440996	0.000653466	0.000584927	7.70082e-05	7.31939e-05	5.65989e-05	0.00012363	0.116623	0.165974	0.0866134	0.21136
H8N7E3	0	0	0	0	0	0	0	0	0			0	0	0	0	0	0	0	0	0		0	0	0	0	0	0	0	0	#DIV/0!	#DIV/0!	#DIV/0!	#DIV/0!
H7N6F1Am3E1	100714	188141	225555	91095.4	167972	160747	95312.1	165580	163380			0.00312568	0.00514527	0.00612175	0.00217608	0.00415342	0.00420761	0.00324926	0.00554511	0.00510332		0.00479756	0.00351237	0.00463256	0.00431417	0.001528	0.00115758	0.00121817	0.00128701	0.318495	0.329572	0.262959	0.298323
H7N6F1Am2E2	111681	202070	240533	101950	175993	179408	100900	170055	182162			0.00346606	0.00552619	0.00652827	0.00243537	0.00435173	0.00469608	0.00343977	0.00569496	0.00569002		0.00517351	0.00382773	0.00494158	0.00464761	0.00156128	0.00121805	0.00130061	0.00133843	0.301783	0.318216	0.263198	0.287983
H8N7F1Am3	6432.93	8214.69	9381.04	5413.46	5855.79	5574.09	6619.08	8656.33	8450.08			0.000199648	0.000224655	0.000254609	0.000129316	0.000144795	0.000145904	0.000225649	0.000289891	0.000263947		0.000226304	0.000140005	0.000259829	0.000208713	2.75178e-05	9.27341e-06	3.23183e-05	5.77761e-05	0.121597	0.0662363	0.124383	0.276821
H7N6F1Am1E3	22713.7	37791.4	43544.1	18818.5	29465	30030	20168.4	31996.1	33798.3			0.000704926	0.00103352	0.00118183	0.000449533	0.000728574	0.000786048	0.000687553	0.00107152	0.00105572		0.000973423	0.000654719	0.000938264	0.000855469	0.000244063	0.000180004	0.000217266	0.000240196	0.250727	0.274934	0.231561	0.280777
H8N7F1E3	0	0	0	0	0	0	0	0	0			0	0	0	0	0	0	0	0	0		0	0	0	0	0	0	0	0	#DIV/0!	#DIV/0!	#DIV/0!	#DIV/0!
H8N7F1Am1E2	0	0	0	0	0	0	0	0	0			0	0	0	0	0	0	0	0	0		0	0	0	0	0	0	0	0	#DIV/0!	#DIV/0!	#DIV/0!	#DIV/0!
H8N7F1Am2E1	0	0	0	0	0	0	0	0	0			0	0	0	0	0	0	0	0	0		0	0	0	0	0	0	0	0	#DIV/0!	#DIV/0!	#DIV/0!	#DIV/0!
H7N6F2Am3E1	43552.1	83361.4	109431	34983.8	70871.5	67842.3	37366.2	79465.1	76809.5			0.00135165	0.00227976	0.00297004	0.00083569	0.00175243	0.0017758	0.00127384	0.0026612	0.00239922		0.00220049	0.00145464	0.00211142	0.00192218	0.000812102	0.000536152	0.000737099	0.000704996	0.369056	0.368581	0.349101	0.366769
H7N6F2Am2E2	42066.5	68637.4	89849.9	33033.4	55023.7	59301.2	35723.4	60990.9	61849			0.00130555	0.00187709	0.0024386	0.000789097	0.00136056	0.00155223	0.00121783	0.00204252	0.00193191		0.00187375	0.00123396	0.00173076	0.00161282	0.000566537	0.000397006	0.000447633	0.000504291	0.302355	0.321733	0.258634	0.312676
H8N7F2Am3	0	0	0	0	0	0	0	0	0			0	0	0	0	0	0	0	0	0		0	0	0	0	0	0	0	0	#DIV/0!	#DIV/0!	#DIV/0!	#DIV/0!
H8N7Am3E1	8434.55	22131.4	33128	4781.42	10857.6	12195.2	6867.32	17902.1	18818			0.000261769	0.000605249	0.000899122	0.000114218	0.000268474	0.000319213	0.000234112	0.000599523	0.0005878		0.000588713	0.000233968	0.000473812	0.000432164	0.000318998	0.000106765	0.000207669	0.000252275	0.541857	0.456322	0.438294	0.583747
H8N7Am2E2	12151	35298.6	50721.5	9580.32	21176.5	23197.9	9312.45	28426.6	28959.5			0.000377111	0.000965344	0.00137663	0.000228854	0.000523627	0.000607214	0.000317468	0.000951978	0.000904578		0.00090636	0.000453232	0.000724675	0.000694756	0.000502361	0.000198761	0.000353447	0.000378419	0.554262	0.438541	0.487732	0.54468
H8N7Am1E3	3862.62	9524.1	13776.3	2123.55	4169.66	5498.5	3112.91	7915.77	8466.31			0.000119878	0.000260465	0.000373902	5.07272e-05	0.000103102	0.000143925	0.000106121	0.000265091	0.000264454		0.000251415	9.92516e-05	0.000211889	0.000187518	0.000127254	4.67182e-05	9.15978e-05	0.000106616	0.50615	0.470705	0.432292	0.568562
H7N6F3Am3E1	17947.3	37193.5	51487.8	13148.9	26744.9	26748.6	15078	40159.3	35158.7			0.000556999	0.00101717	0.00139742	0.0003141	0.000661316	0.000700154	0.00051402	0.00134489	0.00109822		0.000990529	0.000558524	0.00098571	0.000844921	0.000420846	0.000212566	0.000426709	0.000383714	0.424869	0.380585	0.432895	0.454142
H8N7F1Am4	2239.6	3009.33	4299.33	1035.81	1457.34	1680.34	2091.17	2941.37	2559.18			6.95068e-05	8.22989e-05	0.000116688	2.47434e-05	3.60353e-05	4.39834e-05	7.12895e-05	9.85033e-05	7.99386e-05		8.94978e-05	3.49207e-05	8.32438e-05	6.92208e-05	2.44003e-05	9.66835e-06	1.39047e-05	2.98272e-05	0.272636	0.276866	0.167036	0.430899
H8N7F1Am3E1	4019.2	8994.19	15673.1	1900.8	4167.49	4873.61	3413.75	8713.75	8167.59			0.000124737	0.000245973	0.000425382	4.5406e-05	0.000103049	0.000127569	0.000116377	0.000291814	0.000255123		0.000265364	9.20078e-05	0.000221105	0.000192825	0.000151257	4.21794e-05	9.25335e-05	0.000119957	0.57	0.458433	0.418505	0.622103
H8N7F1Am2E2	3914.71	10128.9	17028.4	1772.19	4082.15	4998.45	2976.24	8300.73	8831.24			0.000121494	0.000277005	0.000462165	4.23339e-05	0.000100938	0.000130836	0.000101462	0.000277983	0.000275852		0.000286888	9.13696e-05	0.000218432	0.000198897	0.00017055	4.50205e-05	0.000101305	0.000133141	0.594484	0.492729	0.463782	0.669398
H8N7F1Am1E3	0	0	0	0	0	0	0	0	0			0	0	0	0	0	0	0	0	0		0	0	0	0	0	0	0	0	#DIV/0!	#DIV/0!	#DIV/0!	#DIV/0!
H8N7F2Am2E2	2001.49	4748.42	9371.08	700.234	1527.12	2473.16	1260.89	4231.03	4382.55			6.21169e-05	0.00012986	0.000254339	1.67271e-05	3.77607e-05	6.47358e-05	4.29848e-05	0.000141693	0.000136893		0.000148772	3.97412e-05	0.00010719	9.85678e-05	9.74967e-05	2.40656e-05	5.56554e-05	7.46078e-05	0.655344	0.605557	0.51922	0.756919
H9N8Am2E2	1810.22	5031.34	10287.1	569.696	1363.6	2162.92	1244.89	4388.74	4682.48			5.61809e-05	0.000137597	0.000279201	1.36088e-05	3.37175e-05	5.66153e-05	4.24392e-05	0.000146974	0.000146262		0.000157659	3.46472e-05	0.000111892	0.000101399	0.000112855	2.15183e-05	6.01487e-05	8.42822e-05	0.715818	0.621069	0.537562	0.83119
Sum	3.22214e+07	3.65658e+07	3.68448e+07	4.18622e+07	4.04419e+07	3.82038e+07	2.93335e+07	2.98606e+07	3.20143e+07			1	1	1	1	1	1	1	1	1
[truncated: 2 more columns]

## Sheet: Supplementary Figure 1
Supplementary Figure 1
	Analyte Area - Background Area					Fraction of analytes
	H2S1sodium1protonLoss1	H2L1	H2Am1	H2E1		H2Am1/L1	H2E1
23 4ul Am_0_A5_1.xy			174277	36.6031		0.99979	0.000209984
23 4ul Am_0_A6_1.xy			214516	54.8381		0.999744	0.000255571
23 4ul Am_0_A7_1.xy			206501	57.7812		0.99972	0.000279732
23 4ul Am_0_A8_1.xy			152242	31.528		0.999793	0.000207048
23 6ul Am_0_A17_1.xy			77882.6	7.22832		0.999907	9.28019e-05
23 6ul Am_0_A18_1.xy			91191.4	22.7732		0.99975	0.000249667
23 6ul Am_0_A19_1.xy			132091	36.9139		0.999721	0.000279379
23 6ul Am_0_A20_1.xy			105427	19.8383		0.999812	0.000188137
23 8ul Am_0_B5_1.xy			81437.6	44.1436		0.999458	0.00054176
23 8ul Am_0_B6_1.xy			85104	48.8631		0.999426	0.000573828
23 8ul Am_0_B7_1.xy			95484	68.277		0.999285	0.000714551
23 8ul Am_0_B8_1.xy			148702	111.351		0.999252	0.000748257
23 EE_0_B17_1.xy		10789.9		1.20918		0.999888	0.000112054
23 EE_0_B18_1.xy		10002.8		8.70892		0.99913	0.000869889
23 EE_0_B19_1.xy		8210.14		18.9727		0.997694	0.00230556
23 EE_0_B20_1.xy		11274.3		74.5691		0.993429	0.00657064
26 4ul Am_0_A10_1.xy			383.179	51971.8		0.00731885	0.992681
26 4ul Am_0_A11_1.xy			877.166	99237.3		0.00876163	0.991238
26 4ul Am_0_A12_1.xy			906.115	65983.5		0.0135464	0.986454
26 4ul Am_0_A9_1.xy			541.633	76565		0.00702447	0.992976
26 6ul Am_0_A21_1.xy			1254.77	35518.6		0.0341216	0.965878
26 6ul Am_0_A22_1.xy			1068.34	31625.4		0.0326771	0.967323
26 6ul Am_0_A23_1.xy			389.964	19862		0.0192556	0.980744
26 6ul Am_0_A24_1.xy			684.495	33447.7		0.0200542	0.979946
26 8ul Am_0_B10_1.xy			5202	47949.6		0.0978709	0.902129
26 8ul Am_0_B11_1.xy			1186.91	46679.9		0.0247961	0.975204
26 8ul Am_0_B12_1.xy			3066.17	55880.2		0.0520162	0.947984
26 8ul Am_0_B9_1.xy			2467.77	47243.2		0.0496423	0.950358
26 EE_0_B21_1.xy		38.6058		11534.5		0.00333582	0.996664
26 EE_0_B22_1.xy		67.9942		18646.1		0.00363332	0.996367
26 EE_0_B23_1.xy		23.6333		4396.02		0.00534732	0.994653
26 EE_0_B24_1.xy		55.2586		8593.2		0.00638942	0.993611
			3'-sialyllactose	4 µL ammonia	Average	0.999762	0.000238084
					Stdev	3.55585e-05	3.55585e-05
					CV	0.0035567	14.9353
				6 µL ammonia	Average	0.999798	0.000202496
					Stdev	8.24119e-05	8.24119e-05
					CV	0.00824286	40.698
				8 µL ammonia	Average	0.999355	0.000644599
					Stdev	0.000102018	0.000102018
					CV	0.0102083	15.8265
				EE	Average	0.997535	0.00246454
					Stdev	0.00288458	0.00288458
					CV	0.289171	117.044
			6'-sialyllactose	4 µL ammonia	Average	0.00916284	0.990837
					Stdev	0.00301936	0.00301936
					CV	32.9522	0.304728
				6 µL ammonia	Average	0.0265271	0.973473
					Stdev	0.00796394	0.00796394
					CV	30.0218	0.818095
				8 µL ammonia	Average	0.0560814	0.943919
					Stdev	0.0304583	0.0304583
					CV	54.3109	3.22679
				EE	Average	0.00467647	0.995324
					Stdev	0.00144565	0.00144565
					CV	30.9133	0.145245

## Sheet: Supplementary Figure 2
Supplementary Figure 2
		Analyte area					Relative analyte area
#	MT [min]	3960	3959	3958	AVG	STDEV	3960	3959	3958	AVG	STDEV
	36.8	45086588	58186520	49314240	5.08624e+07	6.68579e+06	0.934691	0.950176	0.935513	0.940127	0.00871233
	36.8	2611992	2698995	2851545	2720844	121262	0.0541493	0.0440741	0.0540951	0.0507728	0.00580132
	42.7	538306	352129	547768	479401	110322	0.0111596	0.0057502	0.0103914	0.00910042	0.00292668
	Sum	48236886	61237644	52713553	5.40627e+07
		Analyte area					Relative analyte area
#	MT [min]	3960	3959	3958	AVG	STDEV	3960	3959	3958	AVG	STDEV
	37.2	221655456	271761408	217411520	2.36943e+08	3.02284e+07	0.863841	0.88954	0.860279	0.87122	0.0159656
	37.3	27804626	29108598	28101812	2.83383e+07	683408	0.108361	0.0952794	0.111196	0.104946	0.00849034
	37.3	1274540	1231662	1304833	1270345	36765.4	0.00496717	0.00403153	0.00516311	0.0047206	0.000604746
	42.7	5558419	3190029	5548027	4.76549e+06	1.3644e+06	0.0216624	0.0104417	0.0219531	0.0180191	0.00656377
	42.7	299933	215988	355979	290633	70457.3	0.00116891	0.000706981	0.00140858	0.00109482	0.000356618
	Sum	256592974	305507685	252722171	271607610

## Sheet: Supplementary Figure 5
Supplementary Figure 3
Without DEN-gas
			Analyte Area - Background Area
Analysis	Day		H6N2	H3N4F1	H4N4F1	H3N5F1	H5N4F1	H4N5F1	H9N2	H5N4E1	H5N4F1E1	H5N4Am1E1	H5N4E2	H5N5F1E1	H5N4F1Am1E1	H5N4F1E2	H6N5Am1E1	H5N5F1E2	H6N5Am2E1	H6N5Am1E2	H6N5E3	H6N5F1Am1E2	Sum
2185	1	alignedLin_170717_TPNG_GirP_noDEN__01_2189.raw	25436.6	21362.9	95537.6	4567.96	85519.5	19928.2	36518.7	446166	74131.8	475512	1.47628e+06	23610.7	39465.7	45927.6	31442.3	5940.41	85239	326492	48025.6	91546.6	3.45865e+06
2184	2	alignedLin_170717_TPNG_GirP_noDEN__01_2190.raw	33440.9	28104	113200	5935.36	100994	24056.9	46711.9	527449	93010	573793	1.90462e+06	29481.4	49492.7	56609.8	36271.2	6940.02	105629	400896	55824.6	103641	4.2961e+06
2186	3	aligned_170717_TPNG_GirP_noDEN__01_2191.raw	25328.8	21150.5	98407.4	4782.85	60581.4	21605.7	33488	397774	68894.8	385723	1.27031e+06	21097	38648	39134.4	30960.7	4733.09	86402.5	322180	48319.6	89781.2	3.06931e+06
With DEN-gas
			Analyte Area - Background Area
Analysis	Day	1+	H6N2	H3N4F1	H4N4F1	H3N5F1	H5N4F1	H4N5F1	H9N2	H5N4E1	H5N4F1E1	H5N4Am1E1	H5N4E2	H5N5F1E1	H5N4F1Am1E1	H5N4F1E2	H6N5Am1E1	H5N5F1E2	H6N5Am2E1	H6N5Am1E2	H6N5E3	H6N5F1Am1E2	Sum
3958	2	alignedLin_170717_TPNG_GirP_DEN__01_2185.raw	55434.8	32975.5	148769	6314.51	140331	29112.7	92938.5	783288	135190	848415	2.931e+06	44943.4	73305.9	83322.3	70337.6	37602.4	222713	880929	119027	236728	6.97268e+06
3959	2	aligned_170717_TPNG_GirP_DEN__01_2184.raw	62896.5	32978.4	165947	7306.87	181555	33955.6	95207.1	838491	148029	976110	3.29966e+06	57197	83906.4	96944.9	78301.8	40529.6	253902	966115	131701	258297	7.80903e+06
3960	2	aligned_170717_TPNG_GirP_DEN__01_2186.raw	60986.7	34628.1	163146	6671.36	170356	33326	93553.1	883358	157773	1.2663e+06	4.21458e+06	53273.5	94721.3	110242	92651.9	45940	295361	1.10256e+06	145405	298980	9.32381e+06
No DEN-gas	AVERAGE	alignedLin_170717_TPNG_GirP_noDEN__01_2189.raw	28068.8	23539.1	102382	5095.39	82365	21863.6	38906.2	457130	78678.9	478343	1.5504e+06	24729.7	42535.5	47223.9	32891.4	5871.17	92423.6	349856	50723.2	94989.5
	STDEV	alignedLin_170717_TPNG_GirP_noDEN__01_2190.raw	4652.75	3954.7	9478.34	735.33	20390.3	2076.39	6927.71	65529	12684.4	94067.1	323586	4302.74	6039	8809.57	2936.87	1105.09	11451.2	44254.7	4420.33	7543.96	AVG RSD	Median RSD	Min RSD	Max RSD
	RSD	aligned_170717_TPNG_GirP_noDEN__01_2191.raw	0.165762	0.168006	0.0925784	0.144313	0.24756	0.09497	0.178062	0.143349	0.161217	0.196652	0.208711	0.173991	0.141975	0.186549	0.0892897	0.188224	0.1239	0.126494	0.0871461	0.0794189	0.149908	0.152765	0.0794189	0.24756
With DEN-gas	AVERAGE	alignedLin_170717_TPNG_GirP_DEN__01_2185.raw	59772.7	33527.3	159287	6764.24	164081	32131.4	93899.6	835046	146997	1.03027e+06	3.48175e+06	51804.6	83977.9	96836.2	80430.4	41357.3	257325	983200	132044	264669
	STDEV	aligned_170717_TPNG_GirP_DEN__01_2184.raw	3876.17	953.326	9216.08	502.656	21316.2	2633.16	1173.29	50124.2	11326.5	214142	660880	6257.44	10707.9	13460	11308.4	4230	36445	111797	13192.6	31611.4	AVG RSD	Median RSD	Min RSD	Max RSD
	RSD	aligned_170717_TPNG_GirP_DEN__01_2186.raw	0.0648486	0.0284343	0.0578583	0.0743107	0.129913	0.0819497	0.0124952	0.0600257	0.0770524	0.207849	0.189813	0.120789	0.127509	0.138997	0.140599	0.102279	0.14163	0.113707	0.0999105	0.119438	0.10447	0.107993	0.0124952	0.207849
																							AVG	STDEV	MEDIAN
Difference in absolute analyte area			2.12951	1.42432	1.55582	1.32752	1.99212	1.46963	2.41349	1.82671	1.86832	2.15384	2.2457	2.09484	1.9743	2.05058	2.44533	7.04414	2.7842	2.8103	2.60323	2.78629	2.35001	1.19294	2.11217
Without DEN-gas
			Relative Analyte Area
Analysis	Day		H6N2	H3N4F1	H4N4F1	H3N5F1	H5N4F1	H4N5F1	H9N2	H5N4E1	H5N4F1E1	H5N4Am1E1	H5N4E2	H5N5F1E1	H5N4F1Am1E1	H5N4F1E2	H6N5Am1E1	H5N5F1E2	H6N5Am2E1	H6N5Am1E2	H6N5E3	H6N5F1Am1E2	Sum
2185	1	alignedLin_170717_TPNG_GirP_noDEN__01_2189.raw	0.00735448	0.00617666	0.0276228	0.00132074	0.0247263	0.00576186	0.0105587	0.129	0.0214338	0.137485	0.426836	0.00682658	0.0114107	0.0132791	0.00909094	0.00171755	0.0246452	0.0943988	0.0138857	0.0264689	1
2184	2	alignedLin_170717_TPNG_GirP_noDEN__01_2190.raw	0.00778401	0.00654173	0.0263495	0.00138157	0.0235083	0.0055997	0.0108731	0.122774	0.0216499	0.133561	0.443337	0.00686235	0.0115204	0.013177	0.00844281	0.00161542	0.0245872	0.0933162	0.0129942	0.0241243	1
2186	3	aligned_170717_TPNG_GirP_noDEN__01_2191.raw	0.00825228	0.00689097	0.0320618	0.00155828	0.0197378	0.00703927	0.0109106	0.129597	0.0224463	0.125671	0.413877	0.00687352	0.0125918	0.0127502	0.0100872	0.00154207	0.0281505	0.104968	0.0157428	0.0292513	1
With DEN-gas
			Relative Analyte Area
Analysis	Day	1+	H6N2	H3N4F1	H4N4F1	H3N5F1	H5N4F1	H4N5F1	H9N2	H5N4E1	H5N4F1E1	H5N4Am1E1	H5N4E2	H5N5F1E1	H5N4F1Am1E1	H5N4F1E2	H6N5Am1E1	H5N5F1E2	H6N5Am2E1	H6N5Am1E2	H6N5E3	H6N5F1Am1E2	Sum
3958	2	alignedLin_170717_TPNG_GirP_DEN__01_2185.raw	0.00795029	0.00472924	0.021336	0.000905608	0.0201259	0.00417526	0.013329	0.112337	0.0193886	0.121677	0.420355	0.00644565	0.0105133	0.0119498	0.0100876	0.00539282	0.0319408	0.12634	0.0170705	0.0339508	1
3959	2	aligned_170717_TPNG_GirP_DEN__01_2184.raw	0.00805433	0.00422311	0.0212506	0.000935694	0.0232493	0.00434825	0.0121919	0.107375	0.0189561	0.124998	0.422544	0.00732447	0.0107448	0.0124144	0.0100271	0.00519009	0.0325139	0.123718	0.0168652	0.0330767	1
3960	2	aligned_170717_TPNG_GirP_DEN__01_2186.raw	0.00654097	0.00371395	0.0174978	0.000715518	0.0182711	0.00357429	0.0100338	0.0947422	0.0169215	0.135813	0.452024	0.00571371	0.0101591	0.0118237	0.00993713	0.00492718	0.0316782	0.118252	0.0155951	0.0320663	1
No DEN-gas	AVERAGE	alignedLin_170717_TPNG_GirP_noDEN__01_2189.raw	0.00779693	0.00653645	0.028678	0.0014202	0.0226575	0.00613361	0.0107808	0.127124	0.0218433	0.132239	0.428017	0.00685415	0.011841	0.0130688	0.00920699	0.00162502	0.0257943	0.0975611	0.0142076	0.0266148
	STDEV	alignedLin_170717_TPNG_GirP_noDEN__01_2190.raw	0.000449038	0.000357186	0.00299875	0.000123394	0.00260081	0.000788502	0.000193259	0.00377898	0.000533291	0.006017	0.0147657	2.45191e-05	0.000652531	0.000280551	0.000828316	8.81339e-05	0.00204072	0.00643761	0.00140229	0.00256659	AVG RSD	Median RSD	Min RSD	Max RSD
	RSD	aligned_170717_TPNG_GirP_noDEN__01_2191.raw	0.0575916	0.0546452	0.104566	0.0868851	0.114788	0.128554	0.0179263	0.0297268	0.0244144	0.0455009	0.0344979	0.00357727	0.055108	0.0214673	0.089966	0.0542357	0.0791152	0.0659854	0.0987001	0.0964345	0.0631843	0.0563498	0.00357727	0.128554
With DEN-gas	AVERAGE	alignedLin_170717_TPNG_GirP_DEN__01_2185.raw	0.00751519	0.0042221	0.0200281	0.000852273	0.0205488	0.0040326	0.0118516	0.104818	0.0184221	0.127496	0.431641	0.00649461	0.0104724	0.0120626	0.0100173	0.00517003	0.0320443	0.12277	0.0165102	0.0330313
	STDEV	aligned_170717_TPNG_GirP_DEN__01_2184.raw	0.000845308	0.000507646	0.00219175	0.000119385	0.00251591	0.000406224	0.00167374	0.00907161	0.0013174	0.00739186	0.0176858	0.000806495	0.000294989	0.000311131	7.57143e-05	0.00023347	0.00042735	0.00412673	0.000799182	0.000943064	AVG RSD	Median RSD	Min RSD	Max RSD
	RSD	aligned_170717_TPNG_GirP_DEN__01_2186.raw	0.11248	0.120236	0.109433	0.140078	0.122436	0.100735	0.141225	0.0865464	0.0715122	0.0579772	0.0409734	0.124179	0.0281683	0.0257929	0.00755838	0.0451584	0.0133362	0.0336135	0.0484052	0.0285506	0.0729198	0.0647447	0.00755838	0.141225
																							AVG	STDEV	MEDIAN
Difference in relative analyte area			0.963866	0.645931	0.698379	0.60011	0.906931	0.657459	1.09932	0.824533	0.843373	0.964132	1.00847	0.947544	0.884421	0.923013	1.08801	3.18153	1.2423	1.25839	1.16207	1.24109	1.05704	0.53821	0.955705
Without DEN-gas
			S/N
Analysis	Day		H6N2	H3N4F1	H4N4F1	H3N5F1	H5N4F1	H4N5F1	H9N2	H5N4E1	H5N4F1E1	H5N4Am1E1	H5N4E2	H5N5F1E1	H5N4F1Am1E1	H5N4F1E2	H6N5Am1E1	H5N5F1E2	H6N5Am2E1	H6N5Am1E2	H6N5E3	H6N5F1Am1E2	Sum
2185	1	alignedLin_170717_TPNG_GirP_noDEN__01_2189.raw	396.865	215.731	610.344	61.3509	250.664	138.648	89.0415	1729.43	206.9	750.419	1480.35	104.253	88.3071	67.7958	58.8473	13.4461	298.274	455.333	143.715	156.489	7316.2
2184	2	alignedLin_170717_TPNG_GirP_noDEN__01_2190.raw	535.279	181.855	809.627	42.7378	281.401	189.651	89.5125	1831.08	175.042	905.929	2180.98	131.98	142.073	92.8768	67.2319	16.1069	345.629	495.185	127.336	169.709	8811.22
2186	3	aligned_170717_TPNG_GirP_noDEN__01_2191.raw	439.136	182.562	653.889	68.2915	119.628	134.538	95.9489	1796.39	126.626	732.422	1881.42	101.202	128.395	62.5311	119.824	26.7214	373.701	400.734	146.054	137.059	7727.07
With DEN-gas
			S/N
Analysis	Day	1+	H6N2	H3N4F1	H4N4F1	H3N5F1	H5N4F1	H4N5F1	H9N2	H5N4E1	H5N4F1E1	H5N4Am1E1	H5N4E2	H5N5F1E1	H5N4F1Am1E1	H5N4F1E2	H6N5Am1E1	H5N5F1E2	H6N5Am2E1	H6N5Am1E2	H6N5E3	H6N5F1Am1E2	Sum
3958	2	alignedLin_170717_TPNG_GirP_DEN__01_2185.raw	822.139	146.608	945.874	76.071	254.118	372.301	175.183	4252.33	255.721	1752.64	8056.48	259.452	204.408	256.958	416.837	239.64	667.145	2655.01	384.878	940.609	23134.4
3959	2	aligned_170717_TPNG_GirP_DEN__01_2184.raw	793.226	101.043	1072.92	65.9414	420.053	291.948	301.231	2907.78	247.794	1907.67	8069.73	216.686	207.34	417.172	409.915	359.908	639.953	2639.75	483.11	931.301	22484.5
3960	2	aligned_170717_TPNG_GirP_DEN__01_2186.raw	513.606	102.351	774.387	79.2681	338.408	185.185	308.058	2794.57	252.838	1861.62	8059.78	311.048	221.552	371.521	506.114	197.177	642.477	3408.67	434.473	889.835	22252.9
No DEN-gas	AVERAGE	alignedLin_170717_TPNG_GirP_noDEN__01_2189.raw	457.094	193.382	691.287	57.4601	217.231	154.279	91.501	1785.63	169.523	796.256	1847.58	112.478	119.592	74.4012	81.9679	18.7581	339.201	450.418	139.035	154.419
	STDEV	alignedLin_170717_TPNG_GirP_noDEN__01_2190.raw	70.9326	19.3574	104.773	13.2137	85.9123	30.7021	3.85923	51.6729	40.421	95.4046	351.54	16.9574	27.9431	16.2154	33.0517	7.02354	38.122	47.4167	10.199	16.4231	AVG RSD	Median RSD	Min RSD	Max RSD
	RSD	aligned_170717_TPNG_GirP_noDEN__01_2191.raw	0.155182	0.100099	0.151562	0.229964	0.395488	0.199004	0.0421769	0.0289381	0.23844	0.119816	0.19027	0.150761	0.233654	0.217945	0.403227	0.374427	0.112387	0.105273	0.0733556	0.106354	0.181416	0.153372	0.0289381	0.403227
With DEN-gas	AVERAGE	alignedLin_170717_TPNG_GirP_DEN__01_2185.raw	709.657	116.668	931.061	73.7602	337.527	283.145	261.49	3318.23	252.118	1840.64	8062	262.395	211.1	348.55	444.289	265.575	649.859	2901.14	434.154	920.581
	STDEV	aligned_170717_TPNG_GirP_DEN__01_2184.raw	170.4	25.9371	149.818	6.95735	82.9712	93.8679	74.8227	810.933	4.01185	79.617	6.90129	47.2496	9.16958	82.5403	53.6541	84.4085	15.0237	439.597	49.1167	27.0312	AVG RSD	Median RSD	Min RSD	Max RSD
	RSD	aligned_170717_TPNG_GirP_DEN__01_2186.raw	0.240116	0.222317	0.160911	0.094324	0.245821	0.331519	0.286139	0.244388	0.0159126	0.043255	0.000856028	0.18007	0.0434372	0.23681	0.120764	0.317833	0.0231184	0.151526	0.113132	0.0293632	0.155081	0.156218	0.000856028	0.331519
																							AVG	STDEV	MEDIAN
Difference in S/N			1.55254	0.603299	1.34685	1.28368	1.55377	1.83528	2.85779	1.85829	1.48722	2.31162	4.36354	2.33285	1.76517	4.68474	5.42028	14.1579	1.91585	6.44101	3.12262	5.96158	3.34279	3.05672	2.11374

## Sheet: Supplementary Figure 7
Supplementary Figure 7 (same data file as Supplementary Table 4)
Intra- and interday - 167 N-glycans
Analysis	3970	3971	3972	3958	3959	3960	3964	3965	3966		Analysis	3970	3971	3972	3958	3959	3960	3964	3965	3966
Day	1	1	1	2	2	2	3	3	3		Day	1	1	1	2	2	2	3	3	3
Sample	1	2	3	1	2	3	1	2	3		Sample	1	2	3	1	2	3	1	2	3		AVERAGE				STDEV				RSD
	alignedLin_170828_Day#1_EEA#1_S1-A1_01_3970.raw	alignedLin_170828_Day#1_EEA#2_S1-A1_01_3971.raw	alignedLin_170828_Day#1_EEA#3_S1-A1_01_3972.raw	alignedLin_170828_Day#2_EEA#1_S1-A1_01_3958.raw	alignedLin_170828_Day#2_EEA#2_S1-A1_01_3959.raw	alignedLin_170828_Day#2_EEA#3_S1-A1_01_3960.raw	alignedLin_170828_Day#3_EEA#1_S1-A1_01_3964.raw	alignedLin_170828_Day#3_EEA#2_S1-A1_01_3965.raw	alignedLin_170828_Day#3_EEA#3_S1-A1_01_3966.raw			alignedLin_170828_Day#1_EEA#1_S1-A1_01_3970.raw	alignedLin_170828_Day#1_EEA#2_S1-A1_01_3971.raw	alignedLin_170828_Day#1_EEA#3_S1-A1_01_3972.raw	alignedLin_170828_Day#2_EEA#1_S1-A1_01_3958.raw	alignedLin_170828_Day#2_EEA#2_S1-A1_01_3959.raw	alignedLin_170828_Day#2_EEA#3_S1-A1_01_3960.raw	alignedLin_170828_Day#3_EEA#1_S1-A1_01_3964.raw	alignedLin_170828_Day#3_EEA#2_S1-A1_01_3965.raw	alignedLin_170828_Day#3_EEA#3_S1-A1_01_3966.raw		Non-aligned				Non-aligned				Non-aligned						Average RSD				Median - SD				Minimum -SD				Maximum - SD
	Analyte Area - Background Area											Relative Analyte Area										Intraday 1	Intraday 2	Intraday 3	Interday	Intraday 1	Intraday 2	Intraday 3	Interday	Intraday 1	Intraday 2	Intraday 3	Interday			Intraday 1 (N=3)	Intraday 2 (N=3)	Intraday 3 (N=3)	Interday (N=9)	Intraday 1 (N=3)	Intraday 2 (N=3)	Intraday 3 (N=3)	Interday (N=9)	Intraday 1 (N=3)	Intraday 2 (N=3)	Intraday 3 (N=3)	Interday (N=9)	Intraday 1 (N=3)	Intraday 2 (N=3)
H3N2	0	0	0	0	0	0	0	0	0			0	0	0	0	0	0	0	0	0		0	0	0	0	0	0	0	0	#DIV/0!	#DIV/0!	#DIV/0!	#DIV/0!		Top 20	0.0873232	0.0655939	0.0865823	0.0895898	0.0900072	0.0684791	0.0788328	0.0935468	0.00587179	0.00274035	0.00830999	0.027259	0.146284	0.13986
H3N2F1	0	0	0	0	0	0	0	0	0			0	0	0	0	0	0	0	0	0		0	0	0	0	0	0	0	0	#DIV/0!	#DIV/0!	#DIV/0!	#DIV/0!		Top 21-40	0.191476	0.154768	0.150203	0.167461	0.177494	0.124553	0.164173	0.144668	0.0251866	0.0290533	0.0284393	0.052348	0.395687	0.329572
H4N2	3710.72	2353.51	2820.49	4232.75	3067.85	3013.48	3243.09	1888.88	3002.39			0.000115163	6.43638e-05	7.65506e-05	0.000101111	7.58581e-05	7.8879e-05	0.000110559	6.32565e-05	9.37828e-05		8.53592e-05	8.52828e-05	8.91996e-05	8.66139e-05	2.65205e-05	1.37909e-05	2.39821e-05	1.92595e-05	0.310693	0.161708	0.268859	0.222361		Top 41-60	0.167671	0.134889	0.146638	0.147834	0.128844	0.0997725	0.128234	0.120214	0.065564	0.0337004	0.00426951	0.0707214	0.369056	0.368581
H2N3F1	23790.4	23890.6	24583.3	36113	30306.7	29917.1	24390.1	22987.2	24137.8			0.000738343	0.000653359	0.000667211	0.000862664	0.000749388	0.000783092	0.000831475	0.000769816	0.000753969		0.000686305	0.000798381	0.000785087	0.000756591	4.55956e-05	5.8165e-05	4.09471e-05	6.77988e-05	0.0664364	0.0728536	0.0521562	0.0896109		Top 61-80	0.157703	0.141073	0.180731	0.20155	0.115234	0.109323	0.146441	0.121661	0.0047825	0.0237105	0.0213134	0.0642871	0.506937	0.380585
H3N3	0	0	0	0	0	0	0	0	0			0	0	0	0	0	0	0	0	0		0	0	0	0	0	0	0	0	#DIV/0!	#DIV/0!	#DIV/0!	#DIV/0!		Top 81-100	0.194125	0.166534	0.180909	0.209407	0.0985832	0.102659	0.115025	0.143098	0.0382542	0.0203057	0.0521562	0.0633337	0.554262	0.456322
H5N2	246642	259178	221819	301739	289514	256974	239128	204470	233955			0.0076546	0.00708799	0.00602036	0.00720791	0.00715877	0.00672639	0.00815204	0.00684749	0.00730783		0.00692098	0.00703102	0.00743579	0.00712926	0.00082982	0.000264959	0.00066162	0.000595195	0.119899	0.0376843	0.0889778	0.0834862		Top 101-118	0.253099	0.219566	0.225155	0.331732	0.11461	0.129414	0.157114	0.248927	0.0145171	0.0308285	0.0190424	0.0775686	0.715818	0.621069
H3N3F1	12202.9	18494.3	11938.8	16128.8	10872.8	12936.3	12162.3	13024.2	10058.3			0.00037872	0.00050578	0.000324029	0.000385284	0.00026885	0.000338613	0.000414621	0.000436167	0.000314182		0.000402843	0.000330916	0.000388323	0.000374027	9.3246e-05	5.85974e-05	6.51058e-05	7.19501e-05	0.23147	0.177077	0.167659	0.192366
H4N3	13825.2	12651.3	10592.6	17663.9	14258.2	13599.9	12959.3	9306.47	12412			0.000429068	0.000345988	0.000287493	0.000421953	0.000352559	0.000355982	0.000441792	0.000311664	0.000387702		0.000354183	0.000376831	0.000380386	0.000370467	7.11426e-05	3.91141e-05	6.53718e-05	5.35508e-05	0.200864	0.103798	0.171857	0.144549		All	0.173913	0.145842	0.160628	0.188881	0.117	0.101351	0.12474	0.122746	0.0047825	0.00274035	0.00426951	0.027259	0.715818	0.621069
H3N4	50943	52696.2	43932.6	64284.5	47350.9	47435.4	44603.1	43512.9	47794.7			0.00158103	0.00144113	0.00119237	0.00153562	0.00117084	0.00124164	0.00152055	0.0014572	0.00149291		0.00140484	0.00131603	0.00149022	0.0014037	0.000196856	0.000193436	3.17617e-05	0.000158065	0.140127	0.146984	0.0213134	0.112606
H6N2	345146	364092	324221	415353	376341	355132	354652	302364	304613			0.0107117	0.00995715	0.00879965	0.0099219	0.00930572	0.00929573	0.0120903	0.0101258	0.0095149		0.00982284	0.00950778	0.010577	0.00996922	0.000963079	0.00035867	0.0013457	0.000971177	0.0980449	0.0377238	0.127228	0.0974176
H4N3F1	17825.1	22102.7	14829.5	19989.3	19396.2	19778.5	16618	13316.6	16531.1			0.000553209	0.000604463	0.000402485	0.000477503	0.000479607	0.000517709	0.000566519	0.000445959	0.000516365		0.000520052	0.000491606	0.000509614	0.000507091	0.000104992	2.263e-05	6.05627e-05	6.28976e-05	0.201887	0.0460328	0.11884	0.124036
H3N3E1	0	0	0	0	0	0	0	0	0			0	0	0	0	0	0	0	0	0		0	0	0	0	0	0	0	0	#DIV/0!	#DIV/0!	#DIV/0!	#DIV/0!
H5N3	43759.8	45917.5	37351.5	53553.9	45529.9	40739.2	41321.4	36783.7	35148			0.0013581	0.00125575	0.00101375	0.00127929	0.00112581	0.00106637	0.00140867	0.00123185	0.00109788		0.0012092	0.00115715	0.00124614	0.00120416	0.000176829	0.000109869	0.000155887	0.00013568	0.146237	0.0949471	0.125097	0.112675
H3N4F1	1.33242e+06	1.23066e+06	1.18805e+06	1.57304e+06	1.17147e+06	1.17619e+06	1.22402e+06	1.15659e+06	1.15365e+06			0.0413519	0.0336561	0.0322448	0.0375766	0.0289668	0.0307874	0.0417276	0.0387328	0.0360355		0.0357509	0.0324436	0.038832	0.0356755	0.00490164	0.00453756	0.00284736	0.00456467	0.137105	0.13986	0.0733252	0.12795
H4N4	110071	118396	97979.3	127448	103523	104076	100583	102096	87844.7			0.00341609	0.00323789	0.00265924	0.00304448	0.00255979	0.00272422	0.00342895	0.0034191	0.00274392		0.00310441	0.00277616	0.00319732	0.00302596	0.000395686	0.000246481	0.000392689	0.00036	0.127459	0.0887849	0.122818	0.118971
H3N5	45112.1	65515.6	62076.8	60563.3	62113.6	58306.1	34402.7	59901.3	58796			0.00140007	0.00179172	0.00168482	0.00144673	0.00153587	0.00152618	0.00117281	0.00200603	0.00183655		0.00162553	0.00150293	0.0016718	0.00160009	0.000202442	4.89094e-05	0.000440365	0.00025502	0.124539	0.0325428	0.263408	0.159379
H7N2	180700	208454	169305	199144	212339	187806	172256	187431	142559			0.00560807	0.00570078	0.00459508	0.00475713	0.00525045	0.00491591	0.00587233	0.00627688	0.00445297		0.00530131	0.0049745	0.00553406	0.00526996	0.000613369	0.000251827	0.000957856	0.000631302	0.115701	0.0506235	0.173084	0.119793
H4N3Am1	11325.4	12375.3	11151.9	13461.9	12383	11489.6	11538.2	9470.96	9572.32			0.000351487	0.000338438	0.000302673	0.000321576	0.000306193	0.000300745	0.000393346	0.000317172	0.000299001		0.000330866	0.000309504	0.000336507	0.000325626	2.52724e-05	1.08031e-05	5.00562e-05	3.11032e-05	0.0763827	0.0349045	0.148753	0.0955184
H5N3F1	17551.7	20412.6	17315.8	20614.8	19839.5	18127.6	18344.7	16693.6	13869.5			0.000544723	0.000558244	0.000469966	0.000492445	0.000490567	0.000474496	0.000625384	0.000559051	0.000433228		0.000524311	0.000485836	0.000539221	0.000516456	4.75473e-05	9.86523e-06	9.7601e-05	5.94986e-05	0.0906854	0.0203057	0.181004	0.115205
H4N3E1	75797.9	80957.5	63088.7	91371.2	72992.6	69206.8	68544.5	58623.3	62205.9			0.00235241	0.00221402	0.00171228	0.00218267	0.00180487	0.00181152	0.00233673	0.00196323	0.00194306		0.0020929	0.00193302	0.00208101	0.00203564	0.000336813	0.000216226	0.000221691	0.000241426	0.160931	0.111859	0.10653	0.118599
H6N3	52189.1	57433.7	49999.4	56752.5	60525.3	50765.3	51422.4	46206.2	40991.1			0.00161971	0.00157069	0.00135703	0.0013557	0.0014966	0.0013288	0.00175302	0.0015474	0.0012804		0.00151581	0.0013937	0.00152694	0.00147882	0.000139676	9.01209e-05	0.000236976	0.000158258	0.092146	0.0646631	0.155197	0.107017
H3N4Am1	0	0	0	0	0	0	0	0	0			0	0	0	0	0	0	0	0	0		0	0	0	0	0	0	0	0	#DIV/0!	#DIV/0!	#DIV/0!	#DIV/0!
H4N4F1	1.85871e+06	2.00556e+06	1.96753e+06	2.25319e+06	2.11916e+06	1.95744e+06	2.02008e+06	1.77478e+06	1.71662e+06			0.0576856	0.054848	0.0534004	0.053824	0.0523999	0.0512368	0.068866	0.0594355	0.0536203		0.0553113	0.0524869	0.0606406	0.0561463	0.00217983	0.00129581	0.00769394	0.00540966	0.0394101	0.0246882	0.126878	0.0963495
H5N4	135498	148323	120599	158858	137929	120549	131428	104026	114007			0.00420522	0.00405633	0.00327315	0.00379478	0.00341053	0.00315541	0.00448047	0.00348372	0.00356112		0.0038449	0.00345357	0.00384177	0.00371341	0.000500714	0.000321851	0.000554481	0.000451019	0.130228	0.0931935	0.14433	0.121457
H3N5F1	324922	298434	290344	364556	279065	277267	301199	271113	247919			0.010084	0.00816155	0.00788017	0.00870847	0.00690039	0.00725758	0.0102681	0.00907929	0.00774398		0.00870859	0.00762215	0.00903045	0.00845373	0.00119946	0.000957586	0.00126276	0.00118151	0.137733	0.125632	0.139834	0.139762
H4N5	60344	91156.9	85471.5	79471.5	89251.4	84129.4	56207.1	79927.4	67647			0.0018728	0.00249295	0.00231977	0.00189841	0.0022069	0.00220212	0.00191614	0.00267668	0.00211302		0.00222851	0.00210248	0.00223528	0.00218876	0.000319993	0.000176745	0.000394738	0.000276693	0.143591	0.0840651	0.176594	0.126416
H4N3F1Am1	5433.4	5579.37	5190.49	6414.38	6008.49	5485.53	5183.53	4439.7	4672.73			0.000168627	0.000152584	0.000140874	0.000153226	0.000148571	0.000143586	0.00017671	0.000148681	0.000145957		0.000154029	0.000148461	0.000157116	0.000153202	1.39327e-05	4.82101e-06	1.70236e-05	1.18837e-05	0.090455	0.0324732	0.10835	0.0775686
H8N2	291082	334653	272751	318486	357504	270093	282524	266968	250285			0.00903383	0.00915206	0.00740269	0.00760795	0.00883992	0.0070698	0.00963144	0.00894048	0.00781791		0.00852952	0.00783923	0.00879661	0.00838845	0.000977658	0.000907442	0.000915282	0.000915044	0.11462	0.115757	0.104049	0.109084
H5N3Am1	28492.2	29200	26975.4	33523.9	29497.2	27822.7	26809	22248.5	24101.4			0.000884265	0.00079856	0.000732135	0.000800815	0.000729371	0.00072827	0.000913937	0.000745078	0.000752832		0.000804987	0.000752819	0.000803949	0.000787251	7.62686e-05	4.15696e-05	9.53312e-05	6.94647e-05	0.0947452	0.0552186	0.118579	0.088237
H4N3F1E1	23241.2	24572.4	23526.9	30801.9	27575.5	26655.7	23094.4	19770.6	22321.1			0.000721298	0.000672004	0.000638539	0.000735793	0.000681854	0.000697724	0.000787306	0.000662095	0.000697223		0.00067728	0.000705124	0.000715541	0.000699315	4.16307e-05	2.77207e-05	6.4584e-05	4.42902e-05	0.0614675	0.0393132	0.090259	0.0633337
H6N3F1	9423.42	9549.4	8785.54	10474.7	9960.55	9003.67	9198.32	6996.45	7204.02			0.000292459	0.000261157	0.000238447	0.000250218	0.000246293	0.000235675	0.000313577	0.000234304	0.000225025		0.000264021	0.000244062	0.000257635	0.000255239	2.71195e-05	7.52407e-06	4.86688e-05	2.94636e-05	0.102717	0.0308285	0.188906	0.115435
H5N3E1	126193	145385	127615	157443	140267	139572	124152	101257	124196			0.00391643	0.00397597	0.00346357	0.00376098	0.00346836	0.00365336	0.00423244	0.00339099	0.00387937		0.00378532	0.00362757	0.00383427	0.00374905	0.000280233	0.000148002	0.000422538	0.000280168	0.0740315	0.0407991	0.110201	0.0747305
H4N4Am1	0	0	0	0	0	0	0	0	0			0	0	0	0	0	0	0	0	0		0	0	0	0	0	0	0	0	#DIV/0!	#DIV/0!	#DIV/0!	#DIV/0!
H4N4F2	6773.05	8482.03	7013.22	7590.34	7904.1	7069.49	7028.19	6010.94	6170.09			0.000210204	0.000231966	0.000190345	0.000181317	0.000195443	0.000185047	0.000239596	0.0002013	0.000192729		0.000210838	0.000187269	0.000211208	0.000203105	2.0818e-05	7.3205e-06	2.49551e-05	2.04579e-05	0.0987391	0.0390908	0.118154	0.100726
H5N4F1	912207	948847	908548	1.05947e+06	1.0445e+06	918795	904351	753234	818596			0.0283106	0.025949	0.0246588	0.0253085	0.0258272	0.0240498	0.0308299	0.025225	0.0255697		0.0263061	0.0250618	0.0272082	0.0261921	0.00185193	0.000914007	0.00314125	0.00209863	0.070399	0.0364701	0.115452	0.0801245
H4N4E1	119426	126227	104779	154322	118528	118347	107288	83782	100909			0.00370642	0.00345205	0.00284379	0.00368642	0.00293081	0.00309779	0.00365753	0.00280577	0.00315198		0.00333408	0.00323834	0.00320509	0.00325917	0.000443247	0.000396929	0.000428358	0.000371135	0.132944	0.122572	0.133649	0.113874
H6N4	0	0	0	0	0	0	0	0	0			0	0	0	0	0	0	0	0	0		0	0	0	0	0	0	0	0	#DIV/0!	#DIV/0!	#DIV/0!	#DIV/0!
H4N5F1	410978	433777	419305	483986	469614	423711	436849	345996	367000			0.0127548	0.0118629	0.0113803	0.0115614	0.011612	0.0110908	0.0148925	0.011587	0.0114636		0.0119993	0.0114214	0.0126477	0.0120228	0.000697334	0.000287439	0.00194501	0.00117058	0.0581143	0.0251667	0.153783	0.097363
H3N3F1Am2	0	0	0	0	0	0	0	0	0			0	0	0	0	0	0	0	0	0		0	0	0	0	0	0	0	0	#DIV/0!	#DIV/0!	#DIV/0!	#DIV/0!
H5N5	30912.4	42553	36519.6	40172.8	42490.2	37750.4	30344.6	28867.8	33350.9			0.000959377	0.00116374	0.000991174	0.000959643	0.00105065	0.000988132	0.00103447	0.000966752	0.00104175		0.0010381	0.000999474	0.00101432	0.0010173	0.000109964	4.65493e-05	4.13587e-05	6.53991e-05	0.105929	0.0465738	0.0407747	0.0642871
H5N3F1Am1	8673.51	9170.37	7997.21	10342.3	10219.8	8665.16	9457.58	6765.37	7949.96			0.000269185	0.000250791	0.000217051	0.000247055	0.000252703	0.000226814	0.000322416	0.000226565	0.000248325		0.000245676	0.000242191	0.000265769	0.000251212	2.64406e-05	1.36128e-05	5.02498e-05	3.12064e-05	0.107624	0.056207	0.189074	0.124223
H9N2	506676	505318	461735	520442	552209	439410	450849	433046	379914			0.0157248	0.0138194	0.0125319	0.0124323	0.0136544	0.0115017	0.0153698	0.0145023	0.011867		0.0140254	0.0125295	0.013913	0.0134893	0.00160641	0.0010796	0.00182422	0.00151296	0.114536	0.0861652	0.131116	0.11216
H6N3Am1	22189.7	24770.6	22649	25761.4	27375.7	22102.8	23128.7	19766.5	20710.7			0.000688663	0.000677426	0.000614714	0.000615386	0.000676914	0.00057855	0.000788473	0.000661961	0.000646919		0.000660268	0.000623617	0.000699117	0.000661	3.9849e-05	4.96958e-05	7.77486e-05	5.99561e-05	0.0603528	0.0796897	0.11121	0.0907051
H5N3F1E1	13132.4	17171.3	14381	20435	18923.7	16080.4	14244.2	12763.6	14947.6			0.000407568	0.000469601	0.000390313	0.00048815	0.000467923	0.000420912	0.000485596	0.000427438	0.000466902		0.000422494	0.000458995	0.000459979	0.000447156	4.16983e-05	3.4497e-05	2.96908e-05	3.59845e-05	0.0986956	0.0751577	0.0645482	0.0804742
H6N3E1	103572	125048	110490	134030	135448	119840	109420	89782.7	100347			0.00321438	0.00341981	0.0029988	0.00320168	0.00334921	0.00313685	0.00373022	0.00300673	0.00313443		0.003211	0.00322925	0.00329046	0.00324357	0.000210526	0.000108827	0.000386157	0.00022939	0.065564	0.0337004	0.117357	0.0707214
H5N4Am1	155484	196814	187241	177411	181627	166332	163189	157578	176853			0.0048255	0.00538247	0.00508187	0.00423797	0.00449106	0.00435381	0.00556321	0.00527713	0.00552417		0.00509661	0.00436095	0.00545484	0.0049708	0.000278776	0.0001267	0.000155132	0.000512568	0.0546982	0.0290533	0.0284393	0.103116
H4N4F1E1	152203	157265	143058	186679	163554	154518	149667	111443	148716			0.00472366	0.00430089	0.00388272	0.00445936	0.00404416	0.00404456	0.00510226	0.0037321	0.00464529		0.00430242	0.00418269	0.00449322	0.00432611	0.000420473	0.000239603	0.000697625	0.000445665	0.0977294	0.0572843	0.155262	0.103018
H6N4F1	0	0	0	0	0	0	0	0	0			0	0	0	0	0	0	0	0	0		0	0	0	0	0	0	0	0	#DIV/0!	#DIV/0!	#DIV/0!	#DIV/0!
H5N4E1	2.12053e+06	2.30576e+06	2.00981e+06	2.5074e+06	2.1345e+06	2.09026e+06	2.34694e+06	1.67196e+06	2.1416e+06			0.0658113	0.0630577	0.054548	0.0598965	0.0527795	0.0547132	0.080009	0.0559923	0.066895		0.061139	0.0557964	0.0676321	0.0615225	0.00587166	0.0036801	0.0120253	0.00863163	0.0960378	0.0659559	0.177805	0.1403
H4N5Am1	0	0	0	0	0	0	0	0	0			0	0	0	0	0	0	0	0	0		0	0	0	0	0	0	0	0	#DIV/0!	#DIV/0!	#DIV/0!	#DIV/0!
H4N5F2	0	0	0	0	0	0	0	0	0			0	0	0	0	0	0	0	0	0		0	0	0	0	0	0	0	0	#DIV/0!	#DIV/0!	#DIV/0!	#DIV/0!
H5N5F1	161726	197866	180358	190403	211919	185835	158984	147132	161115			0.00501921	0.00541122	0.00489508	0.00454832	0.00524008	0.0048643	0.00541986	0.0049273	0.0050326		0.0051085	0.00488423	0.00512658	0.00503977	0.000269406	0.000346308	0.000259384	0.000280387	0.0527368	0.0709033	0.0505958	0.0556349
H4N5E1	38146	84700.3	64790.4	54782.8	71342.2	64139.9	31963.1	49355.5	64205.9			0.00118387	0.00231638	0.00175847	0.00130865	0.00176406	0.00167889	0.00108965	0.00165286	0.00200553		0.00175291	0.00158387	0.00158268	0.00163982	0.000566274	0.000242123	0.00046196	0.000394168	0.323049	0.152868	0.291885	0.240373
H6N5	16924.1	9692.15	8554.62	13364.5	6567.37	7721.11	7813.39	6230.27	7480.01			0.000525243	0.00026506	0.00023218	0.000319251	0.00016239	0.000202103	0.000266364	0.000208645	0.000233645		0.000340828	0.000227915	0.000236218	0.00026832	0.000160552	8.15537e-05	2.89453e-05	0.000106239	0.471066	0.357826	0.122536	0.39594
H5N4E1SAm1	0	0	0	0	0	0	0	0	0			0	0	0	0	0	0	0	0	0		0	0	0	0	0	0	0	0	#DIV/0!	#DIV/0!	#DIV/0!	#DIV/0!
H10N2	40608.2	43543.3	39470.6	46209.8	55805.8	37328.9	42881.6	43461.7	33673.2			0.00126029	0.00119082	0.00107127	0.00110385	0.0013799	0.000977098	0.00146186	0.00145549	0.00105182		0.00117412	0.00115362	0.00132306	0.00121693	9.56095e-05	0.00020596	0.000234921	0.000181937	0.0814305	0.178534	0.17756	0.149504
H6N3F1E1	8090.54	8140.29	8121.39	10464.6	9514.16	7559.26	9182.88	7061.72	8237.37			0.000251092	0.00022262	0.000220421	0.000249978	0.000235255	0.000197866	0.000313051	0.00023649	0.000257302		0.000231378	0.0002277	0.000268948	0.000242675	1.71086e-05	2.68645e-05	3.95868e-05	3.21897e-05	0.0739421	0.117982	0.147192	0.132645
H5N4F1Am1	181790	214950	201887	219515	222954	192485	174621	165735	183934			0.0056419	0.00587843	0.00547939	0.00524375	0.00551293	0.00503837	0.00595295	0.0055503	0.00574537		0.00566658	0.00526502	0.00574954	0.00556038	0.000200662	0.000237995	0.000201355	0.000291075	0.0354115	0.0452031	0.0350211	0.052348
H4N7	0	0	0	0	0	0	0	0	0			0	0	0	0	0	0	0	0	0		0	0	0	0	0	0	0	0	#DIV/0!	#DIV/0!	#DIV/0!	#DIV/0!
H6N4Am1	0	0	0	0	0	0	0	0	0			0	0	0	0	0	0	0	0	0		0	0	0	0	0	0	0	0	#DIV/0!	#DIV/0!	#DIV/0!	#DIV/0!
H5N4F1E1	792387	999681	931915	1.07477e+06	1.09654e+06	996398	873214	752153	903789			0.024592	0.0273392	0.025293	0.025674	0.027114	0.0260811	0.0297685	0.0251888	0.0282308		0.0257414	0.0262897	0.0277293	0.0265868	0.00142746	0.000742344	0.00233063	0.00167206	0.055454	0.0282371	0.0840493	0.0628907
H4N5F1Am1	0	0	0	0	0	0	0	0	0			0	0	0	0	0	0	0	0	0		0	0	0	0	0	0	0	0	#DIV/0!	#DIV/0!	#DIV/0!	#DIV/0!
H6N4E1	46672.2	48239.2	46388.9	60006.8	49697.9	43800.9	51723.6	39992.6	46983			0.00144848	0.00131924	0.00125903	0.00143344	0.00122887	0.00114651	0.00176329	0.00133931	0.00146756		0.00134225	0.0012696	0.00152339	0.00137842	9.67988e-05	0.000147739	0.000217435	0.000180084	0.0721166	0.116366	0.142731	0.130646
H5N5Am1	0	0	0	0	0	0	0	0	0			0	0	0	0	0	0	0	0	0		0	0	0	0	0	0	0	0	#DIV/0!	#DIV/0!	#DIV/0!	#DIV/0!
H5N5F2	15488.9	18933.9	18713	19213.4	22128.2	19442.2	16678.7	14255.6	17330.6			0.000480702	0.000517804	0.000507886	0.000458968	0.000547159	0.000508906	0.000568588	0.000477405	0.000541339		0.000502131	0.000505011	0.000529111	0.000512084	1.92086e-05	4.42244e-05	4.68053e-05	3.59653e-05	0.0382542	0.0875712	0.0884603	0.0702332
H4N5F1E1	63513.7	86067	69069.8	70540.6	70403.2	71436.8	62570.9	51414.8	74442.4			0.00197117	0.00235375	0.00187461	0.00168507	0.00174085	0.00186988	0.00213309	0.00172183	0.00232528		0.00206651	0.00176527	0.00206007	0.00196395	0.000253401	9.47987e-05	0.000308283	0.000253518	0.122623	0.0537022	0.149647	0.129086
H6N5F1	0	0	0	0	0	0	0	0	0			0	0	0	0	0	0	0	0	0		0	0	0	0	0	0	0	0	#DIV/0!	#DIV/0!	#DIV/0!	#DIV/0!
H5N5E1	106308	172010	153274	147635	161985	149273	94253.2	117331	158006			0.00329931	0.00470411	0.00415998	0.00352669	0.00400537	0.00390728	0.00321316	0.00392928	0.00493549		0.00405447	0.00381311	0.00402598	0.00396452	0.000708319	0.00025285	0.000865228	0.000584477	0.174701	0.0663106	0.214911	0.147427
H8N3Am1	0	0	0	0	0	0	0	0	0			0	0	0	0	0	0	0	0	0		0	0	0	0	0	0	0	0	#DIV/0!	#DIV/0!	#DIV/0!	#DIV/0!
H5N4Am2	65401.5	76774.5	92839.1	81229.9	86310.5	76822.9	56087.6	82572.3	68004.8			0.00202976	0.00209962	0.00251973	0.00194041	0.00213418	0.00201087	0.00191207	0.00276526	0.0021242		0.00221637	0.00202849	0.00226717	0.00217068	0.000265033	9.8081e-05	0.000444203	0.00028487	0.11958	0.0483518	0.195928	0.131236
H8N3E1	0	0	0	0	0	0	0	0	0			0	0	0	0	0	0	0	0	0		0	0	0	0	0	0	0	0	#DIV/0!	#DIV/0!	#DIV/0!	#DIV/0!
H5N4Am1E1	1.39936e+06	1.53248e+06	1.80729e+06	1.98386e+06	1.94057e+06	1.88409e+06	1.14295e+06	1.51134e+06	1.41852e+06			0.0434296	0.0419102	0.0490514	0.0473902	0.0479841	0.0493167	0.038964	0.050613	0.0443088		0.0447971	0.0482303	0.0446286	0.0458853	0.0037619	0.000986609	0.00583111	0.00392177	0.0839765	0.0204562	0.130659	0.085469
H5N4E2	9.5809e+06	9.35201e+06	9.62183e+06	1.39712e+07	1.17612e+07	1.16172e+07	7.23166e+06	7.991e+06	8.55565e+06			0.297346	0.255758	0.261145	0.333742	0.290816	0.304084	0.246532	0.26761	0.267244		0.271416	0.309547	0.260462	0.280475	0.0226168	0.0219786	0.0120651	0.0279813	0.0833287	0.0710024	0.0463217	0.0997637
H5N5F1E1	369825	535387	467393	485559	591116	525073	378160	362539	430289			0.0114776	0.0146417	0.0126855	0.011599	0.0146164	0.013744	0.0128917	0.0121411	0.0134405		0.0129349	0.0133198	0.0128244	0.0130264	0.00159674	0.00155279	0.000652337	0.00118207	0.123444	0.116578	0.0508668	0.0907442
H5N4E2Ac1	0	0	0	0	0	0	0	0	0			0	0	0	0	0	0	0	0	0		0	0	0	0	0	0	0	0	#DIV/0!	#DIV/0!	#DIV/0!	#DIV/0!
H6N5E1	265432	181923	195750	296736	205871	222513	130791	146291	153446			0.00823777	0.00497521	0.00531283	0.00708839	0.00509054	0.00582436	0.00445875	0.00489914	0.00479304		0.00617527	0.0060011	0.00471698	0.00563112	0.00179413	0.00101058	0.000229836	0.00124459	0.290535	0.168399	0.0487254	0.221019
H5N4E2SAm1	179498	90252	206138	158562	114637	165505	154811	111579	167633			0.00557077	0.00246821	0.00559475	0.00378771	0.00283461	0.00433216	0.00527761	0.00373665	0.00523618		0.00454458	0.00365149	0.00475015	0.00431541	0.00179823	0.000758011	0.000877959	0.00118348	0.395687	0.207589	0.184828	0.274245
H5N4F1Am2	224022	246582	261232	263657	279472	234811	210276	209676	200793			0.0069526	0.00674351	0.00709007	0.00629821	0.00691045	0.00614626	0.00716847	0.00702182	0.00627197		0.00692873	0.00645164	0.00682075	0.0067337	0.000174511	0.000404539	0.000480885	0.000391509	0.0251866	0.0627034	0.0705033	0.0581416
H5N4F1Am1E1	447253	490157	531680	599429	595519	552753	380351	445216	430187			0.0138806	0.0134048	0.0144302	0.0143191	0.0147253	0.0144685	0.0129664	0.0149098	0.0134373		0.0139052	0.0145043	0.0137712	0.0140602	0.000513167	0.000205438	0.00101378	0.000669039	0.0369046	0.014164	0.0736163	0.0475838
H6N4Am1E1	0	0	0	0	0	0	0	0	0			0	0	0	0	0	0	0	0	0		0	0	0	0	0	0	0	0	#DIV/0!	#DIV/0!	#DIV/0!	#DIV/0!
H5N4F1E2	1.0111e+06	1.13918e+06	1.17989e+06	1.42046e+06	1.37947e+06	1.29791e+06	865042	957385	1.01697e+06			0.0313799	0.0311542	0.0320233	0.0339319	0.0341099	0.0339732	0.0294899	0.0320618	0.0317661		0.0315191	0.034005	0.0311059	0.03221	0.00045095	9.31857e-05	0.00140735	0.00154678	0.0143072	0.00274035	0.0452436	0.0480218
H6N4E2	0	0	0	0	0	0	0	0	0			0	0	0	0	0	0	0	0	0		0	0	0	0	0	0	0	0	#DIV/0!	#DIV/0!	#DIV/0!	#DIV/0!
H6N5F1Am1	12195.9	12728.3	12805.8	11322.6	11885.9	9072.88	11120.9	11839.5	10989.9			0.000378504	0.000348093	0.000347559	0.000270473	0.000293901	0.000237486	0.000379118	0.000396491	0.000343281		0.000358052	0.000267287	0.000372963	0.000332767	1.77137e-05	2.83422e-05	2.71337e-05	5.4008e-05	0.0494724	0.106037	0.0727516	0.162299
H5N5Am1E1	0	0	0	0	0	0	0	0	0			0	0	0	0	0	0	0	0	0		0	0	0	0	0	0	0	0	#DIV/0!	#DIV/0!	#DIV/0!	#DIV/0!
H6N5F1E1	0	0	0	0	0	0	0	0	0			0	0	0	0	0	0	0	0	0		0	0	0	0	0	0	0	0	#DIV/0!	#DIV/0!	#DIV/0!	#DIV/0!
H5N5E2	38953.3	51798.9	51466	56190.7	54238.4	60038.4	35437.8	42150.8	45584.4			0.00120893	0.00141659	0.00139683	0.00134228	0.00134114	0.00157153	0.0012081	0.00141158	0.00142387		0.00134078	0.00141832	0.00134785	0.00136898	0.000114617	0.000132687	0.000121186	0.000112852	0.0854851	0.0935522	0.0899104	0.0824347
H5N4F2Am1E1	15781.3	15594.2	17134.7	22852.7	21155.8	21711.6	13361.3	12100.3	11722.7			0.000489778	0.00042647	0.000465051	0.000545903	0.000523116	0.000568309	0.000455496	0.000405226	0.00036617		0.000460433	0.000545776	0.000408964	0.000471724	3.19056e-05	2.2597e-05	4.47803e-05	6.68184e-05	0.0692948	0.0414034	0.109497	0.141647
H4N4F1Am1E2	33260.6	46496	29245.8	16244.6	16167.6	11336	102098	28205.5	78492.3			0.00103225	0.00127157	0.000793756	0.00038805	0.000399773	0.000296725	0.0034806	0.000944571	0.00245179		0.00103253	0.000361516	0.00229232	0.00122879	0.000238907	5.64158e-05	0.00127551	0.00106886	0.231381	0.156053	0.556429	0.86985
H8N3E2	0	0	0	0	0	0	0	0	0			0	0	0	0	0	0	0	0	0		0	0	0	0	0	0	0	0	#DIV/0!	#DIV/0!	#DIV/0!	#DIV/0!
H5N5F1Am2	5640.36	6253.61	6472.72	4572.54	5102.35	4136.26	5401.23	5579.32	5340.6			0.00017505	0.000171023	0.000175675	0.000109228	0.000126165	0.000108268	0.000184132	0.000186846	0.000166819		0.000173916	0.000114554	0.000179265	0.000155912	2.52476e-06	1.00669e-05	1.0864e-05	3.19992e-05	0.0145171	0.0878792	0.060603	0.205239
H6N5Am2	31700.6	34295.9	38117.4	36623.3	38735.8	32197.1	26809	28393.2	26971.8			0.000983837	0.000937922	0.00103454	0.000874854	0.000957812	0.000842771	0.000913938	0.000950859	0.000842491		0.000985432	0.000891812	0.00090243	0.000926558	4.83278e-05	5.93659e-05	5.50931e-05	6.4766e-05	0.0490422	0.0665676	0.0610497	0.0698996
H5N5F1Am1E1	39217	51629.1	60489.6	46381.8	53488.7	51997.9	33660.6	55024	46213.2			0.00121711	0.00141195	0.00164174	0.00110796	0.00132261	0.00136106	0.00114751	0.0018427	0.00144351		0.0014236	0.00126388	0.00147791	0.00138846	0.000212554	0.000136388	0.000348864	0.000235914	0.149307	0.107913	0.236053	0.16991
H9N4E1	0	0	0	0	0	0	0	0	0			0	0	0	0	0	0	0	0	0		0	0	0	0	0	0	0	0	#DIV/0!	#DIV/0!	#DIV/0!	#DIV/0!
H6N5Am1E1	293440	383846	356183	368251	411619	343263	273668	264075	272665			0.009107	0.0104974	0.0096671	0.00879674	0.010178	0.00898503	0.00932952	0.0088436	0.00851698		0.00975717	0.00931993	0.0088967	0.0093246	0.000699566	0.000749072	0.000408867	0.000665775	0.0716976	0.0803731	0.0459572	0.0713999
H5N5F1E2	502908	570937	581048	674904	683700	615965	462485	461580	508386			0.0156079	0.0156139	0.0157701	0.016122	0.0169057	0.0161231	0.0157664	0.0154578	0.0158799		0.015664	0.0163836	0.0157014	0.0159163	9.19756e-05	0.000452141	0.000218429	0.000433864	0.00587179	0.0275971	0.0139114	0.027259
H6N5E2	235410	292370	270171	312219	312351	272764	214064	189986	216712			0.00730602	0.00799572	0.00733268	0.00745824	0.00772344	0.00713969	0.00729759	0.00636242	0.00676922		0.00754481	0.00744046	0.00680974	0.007265	0.000390733	0.00029228	0.000468899	0.000482823	0.0517883	0.0392826	0.0688571	0.0664588
H7N6Am1	3132.8	3236.65	3143.91	2119.76	2382.7	1700.23	3119.39	2580.03	2792.08			9.72274e-05	8.85157e-05	8.53284e-05	5.06366e-05	5.89166e-05	4.45042e-05	0.000106342	8.64025e-05	8.72134e-05		9.03572e-05	5.13524e-05	9.33194e-05	7.8343e-05	6.15952e-06	7.23281e-06	1.12854e-05	2.1583e-05	0.0681685	0.140846	0.120933	0.275493
H5N5F1E2Ac1	0	0	0	0	0	0	0	0	0			0	0	0	0	0	0	0	0	0		0	0	0	0	0	0	0	0	#DIV/0!	#DIV/0!	#DIV/0!	#DIV/0!
H6N6F1E1	10741.4	9641.17	8796.27	13722.9	10955.8	10294.1	5841.22	6227.58	6918.92			0.000333364	0.000263666	0.000238738	0.00032781	0.000270901	0.000269453	0.000199131	0.000208555	0.000216119		0.000278589	0.000289388	0.000207935	0.000258638	4.9046e-05	3.32823e-05	8.51097e-06	4.86242e-05	0.176051	0.115009	0.0409309	0.188001
H7N6E1	0	0	0	0	0	0	0	0	0			0	0	0	0	0	0	0	0	0		0	0	0	0	0	0	0	0	#DIV/0!	#DIV/0!	#DIV/0!	#DIV/0!
H6N5F1Am2	29712.9	33411.2	33742.9	33067	34417.2	29569	27037.6	23079.5	24032.7			0.000922149	0.000913727	0.00091581	0.000789901	0.000851029	0.000773981	0.000921732	0.000772909	0.000750686		0.000917229	0.00080497	0.000815109	0.000845769	4.38665e-06	4.0674e-05	9.30045e-05	7.39765e-05	0.0047825	0.0505286	0.114101	0.0874665
H6N5F1Am1E1	102417	143214	137005	127381	151981	128053	95788.5	99111.1	101652			0.00317854	0.00391662	0.00371842	0.00304287	0.00375801	0.00335184	0.0032655	0.00331912	0.00317521		0.00360453	0.00338424	0.00325328	0.00341401	0.000381991	0.00035867	7.27331e-05	0.000305932	0.105975	0.105982	0.0223569	0.0896107
H7N5Am1E1	0	0	0	0	0	0	0	0	0			0	0	0	0	0	0	0	0	0		0	0	0	0	0	0	0	0	#DIV/0!	#DIV/0!	#DIV/0!	#DIV/0!
H6N5F1E2	89137.3	127847	120179	117244	129877	113459	84268	85248.7	91222.1			0.0027664	0.00349635	0.00326177	0.00280071	0.00321145	0.00296985	0.00287275	0.00285489	0.00284941		0.00317484	0.002994	0.00285902	0.00300929	0.000372657	0.000206434	1.22066e-05	0.000253461	0.117378	0.0689491	0.00426951	0.0842263
H7N6F1E1	4182.45	4380.1	4452.82	2510.18	3151.1	2403.04	4010.13	3930.97	4278.09			0.000129804	0.000119787	0.000120853	5.99629e-05	7.79166e-05	6.29005e-05	0.000136708	0.000131644	0.00013363		0.000123481	6.69267e-05	0.000133994	0.000108134	5.50125e-06	9.63025e-06	2.55157e-06	3.1753e-05	0.0445513	0.143892	0.0190424	0.293645
H6N5Am3	23725.3	30263.1	33065.5	29033.9	32462.3	25362.5	21845.1	26150.4	22835.8			0.000736322	0.000827634	0.000897426	0.000693559	0.000802689	0.000663873	0.000744713	0.000875751	0.000713299		0.000820461	0.00072004	0.000777921	0.000772807	8.07915e-05	7.3099e-05	8.61669e-05	8.20327e-05	0.0984709	0.101521	0.110766	0.106149
H6N5Am2E1	353039	494611	541234	436486	533501	452970	349167	400386	416731			0.0109567	0.0135266	0.0146896	0.0104267	0.0131918	0.0118567	0.0119033	0.0134085	0.013017		0.0130576	0.0118251	0.0127763	0.012553	0.00191012	0.00138279	0.000780918	0.00136217	0.146284	0.116937	0.0611225	0.108514
H6N5Am1E2	1.6815e+06	2.33907e+06	2.37678e+06	2.18558e+06	2.48683e+06	2.29521e+06	1.65965e+06	1.68776e+06	1.94324e+06			0.052186	0.0639686	0.0645078	0.0522088	0.0614913	0.0600779	0.0565786	0.0565212	0.0606989		0.0602208	0.057926	0.0579329	0.0586932	0.00696356	0.00500143	0.00239561	0.00459605	0.115634	0.0863417	0.0413514	0.0783063
H7N6Am2	0	0	0	0	0	0	0	0	0			0	0	0	0	0	0	0	0	0		0	0	0	0	0	0	0	0	#DIV/0!	#DIV/0!	#DIV/0!	#DIV/0!
H6N5E3	539230	746606	797539	693120	776515	772229	506993	547439	652977			0.0167352	0.0204181	0.0216459	0.0165572	0.0192007	0.0202134	0.0172838	0.0183332	0.0203964		0.0195997	0.0186571	0.0186711	0.018976	0.00255561	0.00188777	0.00158359	0.00183563	0.13039	0.101182	0.0848151	0.0967342
H7N6Am1E1	109031	184303	185617	134464	192078	166296	87666.8	134996	146977			0.00338381	0.00504031	0.00503782	0.00321207	0.00474948	0.00435286	0.00298862	0.00452088	0.00459096		0.00448731	0.0041048	0.00403349	0.00420853	0.000955663	0.000798156	0.000905559	0.000798289	0.21297	0.194445	0.22451	0.189683
H6N6F1E2	8448.34	9416.64	9070.07	10910.2	10663.2	10620.2	8030.94	6370.31	7482.88			0.000262197	0.000257526	0.00024617	0.000260621	0.000263668	0.000277987	0.00027378	0.000213335	0.000233735		0.000255297	0.000267425	0.000240284	0.000254335	8.24273e-06	9.27292e-06	3.07502e-05	2.03353e-05	0.0322868	0.0346748	0.127974	0.0799546
H7N6E2	37178.8	55602.9	55951.1	46641.9	55995.4	56350.7	25298.8	36743.7	42805.5			0.00115385	0.00152063	0.00151856	0.00111418	0.00138459	0.001475	0.000862453	0.00123051	0.00133707		0.00139768	0.00132459	0.00114334	0.00128854	0.000211162	0.000187745	0.000249026	0.000219824	0.15108	0.141739	0.217805	0.1706
H6N5Am1E2SAm1	37593	19576.4	61684.1	22076.7	18512.8	33274.8	28626.6	27831.8	39144.1			0.00116671	0.000535375	0.00167416	0.000527367	0.000457763	0.000870982	0.000975899	0.000932059	0.00122271		0.00112541	0.000618704	0.00104355	0.000929224	0.000570514	0.000221234	0.00015669	0.000394005	0.506937	0.357576	0.15015	0.424015
H6N5F1Am3	47999.4	57945.9	62254.8	56011.3	63280.8	48546.2	53620.7	45724	46945.7			0.00148968	0.0015847	0.00168965	0.00133799	0.00156473	0.00127072	0.00182797	0.00153125	0.00146639		0.00158801	0.00139115	0.00160854	0.00152923	0.000100027	0.000154047	0.000192778	0.000168906	0.0629892	0.110734	0.119847	0.110451
H6N5F1Am2E1	193634	279973	319400	231437	290854	259191	202880	248805	245924			0.00600949	0.0076567	0.0086688	0.00552855	0.00719189	0.00678443	0.00691631	0.00833221	0.00768167		0.007445	0.00650162	0.0076434	0.00719667	0.00134223	0.000866986	0.000708723	0.00102128	0.180286	0.133349	0.0927236	0.14191
H6N5F1Am1E2	1.25158e+06	1.74047e+06	1.83572e+06	1.63187e+06	1.93545e+06	1.74365e+06	1.33354e+06	1.33551e+06	1.44758e+06			0.0388433	0.0475984	0.0498229	0.0389818	0.0478576	0.0456407	0.0454613	0.0447248	0.0452166		0.0454215	0.04416	0.0451342	0.0449053	0.00580447	0.00461943	0.000375065	0.00375776	0.127791	0.104606	0.00830999	0.083682
H7N6F1Am2	28035.7	27569	31704.9	35195.1	32426	31407.8	28636.5	23842.3	27834.7			0.000870096	0.000753955	0.000860497	0.000840737	0.000801791	0.000822112	0.000976238	0.000798455	0.000869445		0.000828183	0.000821547	0.000881379	0.000843703	6.44619e-05	1.94793e-05	8.94908e-05	6.27899e-05	0.0778354	0.0237105	0.101535	0.0744218
H6N5F1E3	49749.3	70124.7	63709.1	60666.6	65218.2	62435.5	50168.7	47841.9	53577.8			0.00154399	0.00191776	0.00172912	0.0014492	0.00161264	0.00163427	0.00171029	0.00160218	0.00167356		0.00173029	0.00156537	0.00166201	0.00165256	0.000186893	0.000101189	5.49729e-05	0.000131139	0.108012	0.0646422	0.0330762	0.0793554
H7N6F1Am1E1	66653.4	85024.2	95625.4	70052.4	87661.7	89593	56932.5	70312.4	76869.5			0.00206861	0.00232524	0.00259536	0.0016734	0.00216759	0.00234513	0.00194087	0.00235469	0.00240109		0.00232973	0.00206204	0.00223222	0.002208	0.000263402	0.000348081	0.000253379	0.000278301	0.113061	0.168804	0.11351	0.126042
H7N6F1E2	0	0	0	0	0	0	0	0	0			0	0	0	0	0	0	0	0	0		0	0	0	0	0	0	0	0	#DIV/0!	#DIV/0!	#DIV/0!	#DIV/0!
H6N5F2Am2E1	68250.2	92547.1	102588	80752.6	98454	88599.4	76398.6	78256	77791.6			0.00211817	0.00253097	0.00278433	0.00192901	0.00243445	0.00231912	0.00260448	0.00262071	0.0024299		0.00247782	0.00222753	0.0025517	0.00241902	0.000336246	0.000264878	0.000105792	0.000265051	0.135702	0.118911	0.0414596	0.10957
H6N5F2Am1E2	72768.1	92695.7	94436.2	89430.9	103955	93265.1	84215.9	74006.7	78615			0.00225838	0.00253504	0.00256308	0.00213631	0.00257048	0.00244125	0.00287098	0.00247841	0.00245562		0.00245217	0.00238268	0.00260167	0.00247884	0.000168406	0.00022293	0.000233509	0.000206247	0.0686766	0.0935627	0.0897536	0.0832032
H7N6Am3	0	0	0	0	0	0	0	0	0			0	0	0	0	0	0	0	0	0		0	0	0	0	0	0	0	0	#DIV/0!	#DIV/0!	#DIV/0!	#DIV/0!
H6N5Am1E3	0	0	0	0	0	0	0	0	0			0	0	0	0	0	0	0	0	0		0	0	0	0	0	0	0	0	#DIV/0!	#DIV/0!	#DIV/0!	#DIV/0!
H7N6Am2E1	120295	267916	287255	160817	287864	247905	137880	193705	211129			0.00373339	0.00732696	0.00779634	0.00384157	0.00711796	0.00648901	0.00470041	0.00648696	0.00659482		0.00628556	0.00581618	0.0059274	0.00600972	0.00222267	0.00173874	0.00106397	0.00152283	0.353616	0.298948	0.1795	0.253394
H7N6Am1E2	85238.1	180611	178210	105582	169752	161519	80890.4	127955	147060			0.00264539	0.00493935	0.00483676	0.00252214	0.00419742	0.00422783	0.00275761	0.00428508	0.00459358		0.0041405	0.00364913	0.00387876	0.00388946	0.00129582	0.000976122	0.000983116	0.000972088	0.312962	0.267494	0.253462	0.249928
H7N6E3	0	0	0	0	0	0	0	0	0			0	0	0	0	0	0	0	0	0		0	0	0	0	0	0	0	0	#DIV/0!	#DIV/0!	#DIV/0!	#DIV/0!
H8N7E2	0	0	0	0	0	0	0	0	0			0	0	0	0	0	0	0	0	0		0	0	0	0	0	0	0	0	#DIV/0!	#DIV/0!	#DIV/0!	#DIV/0!
H7N6F1Am3	16828.5	21967.1	20148.6	15015	19687.2	16846	16197.6	18102.7	16831.6			0.000522278	0.000600754	0.00054685	0.000358676	0.000486802	0.00044095	0.000552189	0.00060624	0.000525753		0.000556627	0.00042881	0.000561394	0.00051561	4.01409e-05	6.49204e-05	4.10256e-05	7.82279e-05	0.0721145	0.151397	0.073078	0.151719
H7N6F1Am2E1	64887.2	132990	143139	76831.9	136542	117644	69693.8	106239	113502			0.00201379	0.00363701	0.00388492	0.00183535	0.00337624	0.00307937	0.00237591	0.00355784	0.00354536		0.00317858	0.00276366	0.00315971	0.00303398	0.00101632	0.000817523	0.000678814	0.000762679	0.31974	0.295812	0.214835	0.251379
H7N6F1Am1E2	39636.8	85274.6	91889.4	46513	82926.2	73847.4	40330.4	70960.3	75183.8			0.00123014	0.00233208	0.00249396	0.0011111	0.0020505	0.00193298	0.00137489	0.00237639	0.00234844		0.00201873	0.00169819	0.00203324	0.00191672	0.000687716	0.000511825	0.000570317	0.00054032	0.340668	0.301394	0.280497	0.281898
H8N7F1Am2	0	0	0	0	0	0	0	0	0			0	0	0	0	0	0	0	0	0		0	0	0	0	0	0	0	0	#DIV/0!	#DIV/0!	#DIV/0!	#DIV/0!
H7N6Am4	0	0	0	0	0	0	0	0	0			0	0	0	0	0	0	0	0	0		0	0	0	0	0	0	0	0	#DIV/0!	#DIV/0!	#DIV/0!	#DIV/0!
H7N6Am3E1	176945	373880	398884	193421	344939	314128	171800	306174	313440			0.00549153	0.0102249	0.010826	0.00462041	0.00852925	0.00822242	0.00585679	0.0102534	0.00979061		0.00884748	0.00712403	0.00863361	0.00820171	0.00292183	0.00217361	0.00241591	0.00233162	0.330245	0.30511	0.279826	0.284284
H7N6Am2E2	197226	368567	410687	208072	348360	346384	183156	281638	307554			0.00612098	0.0100795	0.0111464	0.00497041	0.00861382	0.00906675	0.00624392	0.00943177	0.00960677		0.00911564	0.00755033	0.00842749	0.00836449	0.00264775	0.00224572	0.00189305	0.0020907	0.290462	0.297434	0.224627	0.249949
H7N6Am1E3	57238	108674	112599	63414.4	102214	101919	50900.3	77283.5	89020			0.0017764	0.00297202	0.00305602	0.00151484	0.00252743	0.00266777	0.00173523	0.00258814	0.00278063		0.00260148	0.00223668	0.002368	0.00240205	0.000715775	0.000629059	0.000556385	0.000574463	0.275141	0.281247	0.23496	0.239155
H8N7Am2E1	9525.3	21406.9	23420.7	7782.44	15709.1	14433.2	6132.44	17019.6	17139.9			0.000295621	0.000585436	0.000635657	0.000185906	0.000388436	0.000377795	0.000209059	0.000569968	0.000535381		0.000505571	0.000317379	0.000438136	0.000420362	0.000183548	0.000113983	0.000199139	0.000168531	0.363051	0.359139	0.454513	0.40092
H7N6E4	0	0	0	0	0	0	0	0	0			0	0	0	0	0	0	0	0	0		0	0	0	0	0	0	0	0	#DIV/0!	#DIV/0!	#DIV/0!	#DIV/0!
H8N7Am1E2	10484.9	26361.5	30130.3	8908.84	19528.6	20020	7412.3	20516.8	22628			0.000325401	0.000720934	0.000817763	0.000212813	0.00048288	0.000524032	0.000252691	0.000687088	0.000706809		0.000621366	0.000406575	0.000548863	0.000525601	0.000260846	0.000169059	0.000256682	0.000222669	0.419794	0.415813	0.467661	0.423646
H7N6F1Am4	19723.3	22660.1	27601.7	15306.3	20698.6	17021.3	18993.4	21285	19211.4			0.00061212	0.000619706	0.000749133	0.000365635	0.000511811	0.00044554	0.000647497	0.000712813	0.000600089		0.000660319	0.000440996	0.000653466	0.000584927	7.70082e-05	7.31939e-05	5.65989e-05	0.00012363	0.116623	0.165974	0.0866134	0.21136
H8N7E3	0	0	0	0	0	0	0	0	0			0	0	0	0	0	0	0	0	0		0	0	0	0	0	0	0	0	#DIV/0!	#DIV/0!	#DIV/0!	#DIV/0!
H7N6F1Am3E1	100714	188141	225555	91095.4	167972	160747	95312.1	165580	163380			0.00312568	0.00514527	0.00612175	0.00217608	0.00415342	0.00420761	0.00324926	0.00554511	0.00510332		0.00479756	0.00351237	0.00463256	0.00431417	0.001528	0.00115758	0.00121817	0.00128701	0.318495	0.329572	0.262959	0.298323
H7N6F1Am2E2	111681	202070	240533	101950	175993	179408	100900	170055	182162			0.00346606	0.00552619	0.00652827	0.00243537	0.00435173	0.00469608	0.00343977	0.00569496	0.00569002		0.00517351	0.00382773	0.00494158	0.00464761	0.00156128	0.00121805	0.00130061	0.00133843	0.301783	0.318216	0.263198	0.287983
H8N7F1Am3	6432.93	8214.69	9381.04	5413.46	5855.79	5574.09	6619.08	8656.33	8450.08			0.000199648	0.000224655	0.000254609	0.000129316	0.000144795	0.000145904	0.000225649	0.000289891	0.000263947		0.000226304	0.000140005	0.000259829	0.000208713	2.75178e-05	9.27341e-06	3.23183e-05	5.77761e-05	0.121597	0.0662363	0.124383	0.276821
H7N6F1Am1E3	22713.7	37791.4	43544.1	18818.5	29465	30030	20168.4	31996.1	33798.3			0.000704926	0.00103352	0.00118183	0.000449533	0.000728574	0.000786048	0.000687553	0.00107152	0.00105572		0.000973423	0.000654719	0.000938264	0.000855469	0.000244063	0.000180004	0.000217266	0.000240196	0.250727	0.274934	0.231561	0.280777
H8N7F1E3	0	0	0	0	0	0	0	0	0			0	0	0	0	0	0	0	0	0		0	0	0	0	0	0	0	0	#DIV/0!	#DIV/0!	#DIV/0!	#DIV/0!
H8N7F1Am1E2	0	0	0	0	0	0	0	0	0			0	0	0	0	0	0	0	0	0		0	0	0	0	0	0	0	0	#DIV/0!	#DIV/0!	#DIV/0!	#DIV/0!
H8N7F1Am2E1	0	0	0	0	0	0	0	0	0			0	0	0	0	0	0	0	0	0		0	0	0	0	0	0	0	0	#DIV/0!	#DIV/0!	#DIV/0!	#DIV/0!
H7N6F2Am3E1	43552.1	83361.4	109431	34983.8	70871.5	67842.3	37366.2	79465.1	76809.5			0.00135165	0.00227976	0.00297004	0.00083569	0.00175243	0.0017758	0.00127384	0.0026612	0.00239922		0.00220049	0.00145464	0.00211142	0.00192218	0.000812102	0.000536152	0.000737099	0.000704996	0.369056	0.368581	0.349101	0.366769
H7N6F2Am2E2	42066.5	68637.4	89849.9	33033.4	55023.7	59301.2	35723.4	60990.9	61849			0.00130555	0.00187709	0.0024386	0.000789097	0.00136056	0.00155223	0.00121783	0.00204252	0.00193191		0.00187375	0.00123396	0.00173076	0.00161282	0.000566537	0.000397006	0.000447633	0.000504291	0.302355	0.321733	0.258634	0.312676
H8N7F2Am3	0	0	0	0	0	0	0	0	0			0	0	0	0	0	0	0	0	0		0	0	0	0	0	0	0	0	#DIV/0!	#DIV/0!	#DIV/0!	#DIV/0!
H8N7Am3E1	8434.55	22131.4	33128	4781.42	10857.6	12195.2	6867.32	17902.1	18818			0.000261769	0.000605249	0.000899122	0.000114218	0.000268474	0.000319213	0.000234112	0.000599523	0.0005878		0.000588713	0.000233968	0.000473812	0.000432164	0.000318998	0.000106765	0.000207669	0.000252275	0.541857	0.456322	0.438294	0.583747
H8N7Am2E2	12151	35298.6	50721.5	9580.32	21176.5	23197.9	9312.45	28426.6	28959.5			0.000377111	0.000965344	0.00137663	0.000228854	0.000523627	0.000607214	0.000317468	0.000951978	0.000904578		0.00090636	0.000453232	0.000724675	0.000694756	0.000502361	0.000198761	0.000353447	0.000378419	0.554262	0.438541	0.487732	0.54468
H8N7Am1E3	3862.62	9524.1	13776.3	2123.55	4169.66	5498.5	3112.91	7915.77	8466.31			0.000119878	0.000260465	0.000373902	5.07272e-05	0.000103102	0.000143925	0.000106121	0.000265091	0.000264454		0.000251415	9.92516e-05	0.000211889	0.000187518	0.000127254	4.67182e-05	9.15978e-05	0.000106616	0.50615	0.470705	0.432292	0.568562
H7N6F3Am3E1	17947.3	37193.5	51487.8	13148.9	26744.9	26748.6	15078	40159.3	35158.7			0.000556999	0.00101717	0.00139742	0.0003141	0.000661316	0.000700154	0.00051402	0.00134489	0.00109822		0.000990529	0.000558524	0.00098571	0.000844921	0.000420846	0.000212566	0.000426709	0.000383714	0.424869	0.380585	0.432895	0.454142
H8N7F1Am4	2239.6	3009.33	4299.33	1035.81	1457.34	1680.34	2091.17	2941.37	2559.18			6.95068e-05	8.22989e-05	0.000116688	2.47434e-05	3.60353e-05	4.39834e-05	7.12895e-05	9.85033e-05	7.99386e-05		8.94978e-05	3.49207e-05	8.32438e-05	6.92208e-05	2.44003e-05	9.66835e-06	1.39047e-05	2.98272e-05	0.272636	0.276866	0.167036	0.430899
H8N7F1Am3E1	4019.2	8994.19	15673.1	1900.8	4167.49	4873.61	3413.75	8713.75	8167.59			0.000124737	0.000245973	0.000425382	4.5406e-05	0.000103049	0.000127569	0.000116377	0.000291814	0.000255123		0.000265364	9.20078e-05	0.000221105	0.000192825	0.000151257	4.21794e-05	9.25335e-05	0.000119957	0.57	0.458433	0.418505	0.622103
H8N7F1Am2E2	3914.71	10128.9	17028.4	1772.19	4082.15	4998.45	2976.24	8300.73	8831.24			0.000121494	0.000277005	0.000462165	4.23339e-05	0.000100938	0.000130836	0.000101462	0.000277983	0.000275852		0.000286888	9.13696e-05	0.000218432	0.000198897	0.00017055	4.50205e-05	0.000101305	0.000133141	0.594484	0.492729	0.463782	0.669398
H8N7F1Am1E3	0	0	0	0	0	0	0	0	0			0	0	0	0	0	0	0	0	0		0	0	0	0	0	0	0	0	#DIV/0!	#DIV/0!	#DIV/0!	#DIV/0!
H8N7F2Am2E2	2001.49	4748.42	9371.08	700.234	1527.12	2473.16	1260.89	4231.03	4382.55			6.21169e-05	0.00012986	0.000254339	1.67271e-05	3.77607e-05	6.47358e-05	4.29848e-05	0.000141693	0.000136893		0.000148772	3.97412e-05	0.00010719	9.85678e-05	9.74967e-05	2.40656e-05	5.56554e-05	7.46078e-05	0.655344	0.605557	0.51922	0.756919
H9N8Am2E2	1810.22	5031.34	10287.1	569.696	1363.6	2162.92	1244.89	4388.74	4682.48			5.61809e-05	0.000137597	0.000279201	1.36088e-05	3.37175e-05	5.66153e-05	4.24392e-05	0.000146974	0.000146262		0.000157659	3.46472e-05	0.000111892	0.000101399	0.000112855	2.15183e-05	6.01487e-05	8.42822e-05	0.715818	0.621069	0.537562	0.83119
Sum	3.22214e+07	3.65658e+07	3.68448e+07	4.18622e+07	4.04419e+07	3.82038e+07	2.93335e+07	2.98606e+07	3.20143e+07			1	1	1	1	1	1	1	1	1
[truncated: 2 more columns]

## Sheet: Supplementary Figure 11
Supplementary Figure 10
Non-aligned
				Analyte Area - Background Area
Analysis	Day	Sample		H6N2	H3N4F1	H4N4F1	H3N5F1	H5N4F1	H4N5F1	H9N2	H5N4E1	H5N4F1E1	H5N4Am1E1	H5N4E2	H5N5F1E1	H5N4F1Am1E1	H5N4F1E2	H6N5Am1E1	H5N5F1E2	H6N5Am2E1	H6N5Am1E2	H6N5E3	H6N5F1Am1E2	Sum
3958	2	1	170828_Day#2_EEA#1_S1-A1_01_3958.raw	415970	1.57683e+06	2.2537e+06	364711	1.05979e+06	485336	520675	3.26015e+06	1.07505e+06	1.98614e+06	1.39734e+07	485360	600224	1.42071e+06	369363	675512	436571	2.1857e+06	693908	1.63262e+06	3.54717e+07
3959	2	2	170828_Day#2_EEA#2_S1-A1_01_3959.raw	442626	1.30683e+06	2.40263e+06	333556	1.214e+06	559011	668989	3.27833e+06	1.31642e+06	2.36069e+06	1.31839e+07	719638	743397	1.67393e+06	493427	832770	650683	2.96314e+06	940341	2.29945e+06	3.83838e+07
3960	2	3	170828_Day#2_EEA#3_S1-A1_01_3960.raw	355152	1.17678e+06	1.95698e+06	277323	918615	424095	439564	2.64362e+06	996371	1.88415e+06	1.16168e+07	524744	552747	1.29773e+06	345232	616065	453021	2.29442e+06	772244	1.74375e+06	3.12894e+07
3964	3	1	170828_Day#3_EEA#1_S1-A1_01_3964.raw	355085	1.22923e+06	2.0207e+06	301455	904879	438635	451014	2.54065e+06	873697	1.14375e+06	7.23306e+06	378452	380727	865835	274467	462943	349398	1.66083e+06	509674	1.33965e+06	2.37141e+07
3965	3	2	170828_Day#3_EEA#2_S1-A1_01_3965.raw	302349	1.16171e+06	1.77501e+06	271340	753374	344874	433134	1.85814e+06	752166	1.51164e+06	7.99142e+06	362426	445250	957461	265123	461843	400461	1.68784e+06	547658	1.33574e+06	2.3619e+07
3966	3	3	170828_Day#3_EEA#3_S1-A1_01_3966.raw	304805	1.15399e+06	1.71654e+06	247942	818453	367553	379984	2.37031e+06	903800	1.41861e+06	8.55567e+06	430212	430458	1.01709e+06	273833	508738	417216	1.94415e+06	653199	1.44812e+06	2.53607e+07
3970	1	1	170828_Day#1_EEA#1_S1-A1_01_3970.raw	345071	1.33504e+06	1.85872e+06	324982	912198	411723	506687	2.40487e+06	792371	1.39952e+06	9.58097e+06	369585	447302	1.01114e+06	294090	503136	353283	1.68168e+06	539279	1.25178e+06	2.63234e+07
3971	1	2	170828_Day#1_EEA#2_S1-A1_01_3971.raw	363879	1.23436e+06	2.00516e+06	298399	949467	434401	505423	2.64769e+06	999756	1.53269e+06	9.35264e+06	535253	490561	1.13932e+06	383988	571247	494822	2.3397e+06	746852	1.74081e+06	2.87664e+07
3972	1	3	170828_Day#1_EEA#3_S1-A1_01_3972.raw	324011	1.18896e+06	1.96761e+06	290441	908504	420096	461826	2.31482e+06	931753	1.80744e+06	9.62169e+06	467150	531713	1.17985e+06	359539	581130	541377	2.37662e+06	797684	1.83593e+06	2.89081e+07
				Peak area																				Sum
3958	2	1	170828_Day#2_EEA#1_S1-A1_01_3958.raw	0.0117268	0.0444533	0.0635352	0.0102818	0.029877	0.0136824	0.0146786	0.0919084	0.0303073	0.0559924	0.39393	0.013683	0.0169212	0.040052	0.0104129	0.0190437	0.0123076	0.061618	0.0195623	0.0460259	1
3959	2	2	170828_Day#2_EEA#2_S1-A1_01_3959.raw	0.0115316	0.0340465	0.0625949	0.00869002	0.0316281	0.0145637	0.017429	0.0854091	0.0342962	0.0615023	0.343476	0.0187485	0.0193675	0.0436104	0.0128551	0.0216959	0.016952	0.0771977	0.0244984	0.0599067	1
3960	2	3	170828_Day#2_EEA#3_S1-A1_01_3960.raw	0.0113505	0.0376094	0.0625446	0.00886316	0.0293586	0.0135539	0.0140483	0.0844892	0.0318437	0.0602167	0.37127	0.0167706	0.0176656	0.0414749	0.0110335	0.0196892	0.0144784	0.073329	0.0246807	0.0557297	1
3964	3	1	170828_Day#3_EEA#1_S1-A1_01_3964.raw	0.0149736	0.0518352	0.085211	0.0127121	0.0381578	0.0184968	0.0190188	0.107136	0.0368429	0.0482307	0.305011	0.0159589	0.0160549	0.0365114	0.011574	0.0195218	0.0147338	0.0700353	0.0214924	0.0564917	1
3965	3	2	170828_Day#3_EEA#2_S1-A1_01_3965.raw	0.0128011	0.0491855	0.0751518	0.0114882	0.031897	0.0146016	0.0183384	0.0786717	0.0318459	0.0640011	0.338348	0.0153447	0.0188514	0.0405378	0.011225	0.0195539	0.0169551	0.0714613	0.0231872	0.0565536	1
3966	3	3	170828_Day#3_EEA#3_S1-A1_01_3966.raw	0.0120188	0.0455031	0.0676852	0.00977662	0.0322725	0.014493	0.0149832	0.093464	0.0356378	0.0559374	0.33736	0.0169637	0.0169735	0.040105	0.0107975	0.0200601	0.0164513	0.0766601	0.0257564	0.0571011	1
3970	1	1	170828_Day#1_EEA#1_S1-A1_01_3970.raw	0.0131089	0.0507167	0.070611	0.0123457	0.0346535	0.0156409	0.0192485	0.0913585	0.0301014	0.0531662	0.363971	0.0140402	0.0169925	0.0384123	0.0111722	0.0191136	0.0134209	0.0638852	0.0204866	0.0475538	1
3971	1	2	170828_Day#1_EEA#2_S1-A1_01_3971.raw	0.0126494	0.0429097	0.069705	0.0103732	0.0330061	0.015101	0.0175699	0.0920411	0.0347543	0.0532806	0.325124	0.0186069	0.0170532	0.0396058	0.0133485	0.0198581	0.0172014	0.0813345	0.0259626	0.0605153	1
3972	1	3	170828_Day#1_EEA#3_S1-A1_01_3972.raw	0.0112083	0.0411288	0.0680643	0.010047	0.0314273	0.0145321	0.0159756	0.080075	0.0322315	0.0625236	0.332837	0.0161598	0.0183932	0.0408137	0.0124373	0.0201027	0.0187275	0.0822129	0.0275937	0.063509
	AVERAGE	Non-aligned	Intraday 1	0.0115363	0.0387031	0.0628916	0.00927831	0.0302879	0.0139333	0.0153853	0.0872689	0.0321491	0.0592371	0.369559	0.0164007	0.0179848	0.0417124	0.0114338	0.0201429	0.0145793	0.0707149	0.0229138	0.0538874
			Intraday 2	0.0132645	0.0488413	0.076016	0.0113256	0.0341091	0.0158638	0.0174468	0.0930907	0.0347755	0.0560564	0.326906	0.0160891	0.0172932	0.0390514	0.0111988	0.019712	0.0160467	0.0727189	0.0234787	0.0567154
			Intraday 3	0.0123222	0.0449184	0.0694601	0.010922	0.0330289	0.0150913	0.017598	0.0878249	0.0323624	0.0563235	0.340644	0.0162689	0.0174797	0.0396106	0.0123193	0.0196915	0.0164499	0.0758109	0.024681	0.0571927
			Interday	0.0123743	0.0441542	0.0694559	0.0105086	0.0324753	0.0149628	0.01681	0.0893948	0.0330957	0.0572057	0.345703	0.0162529	0.0175859	0.0401248	0.0116507	0.0198488	0.015692	0.0730815	0.0236912	0.0559319
	STDEV	Non-aligned	Intraday 1	0.000188173	0.00528887	0.00055802	0.000873309	0.0011892	0.000549688	0.0017977	0.00404413	0.00201194	0.00288264	0.0252704	0.00255291	0.00125398	0.00179107	0.00126936	0.00138308	0.00232386	0.00811212	0.00290389	0.00712142
			Intraday 2	0.00153092	0.00318007	0.00879482	0.00147446	0.0035113	0.00228087	0.00216048	0.0142361	0.00260773	0.00788591	0.0189684	0.000817334	0.00142541	0.00221034	0.000388878	0.000301944	0.0011646	0.00348685	0.00214686	0.000335401
			Intraday 3	0.000991666	0.00509983	0.00129087	0.00124374	0.00161323	0.000554488	0.00163662	0.00672025	0.00232921	0.00536979	0.020567	0.0022853	0.000791733	0.00120072	0.00109293	0.000515132	0.00273196	0.0103373	0.00372285	0.00848067
			Interday	0.00118412	0.00596855	0.00722002	0.00141524	0.00264513	0.00147004	0.00194694	0.00858994	0.00237997	0.00521226	0.026662	0.00176645	0.00107415	0.00196476	0.00100055	0.000784927	0.00206928	0.00715186	0.00270855	0.0057516	AVG RSD	Median RSD	Min RSD	Max RSD
	RSD	Non-aligned	Intraday 1	0.0163114	0.136653	0.00887274	0.0941237	0.0392633	0.0394513	0.116845	0.0463411	0.0625817	0.0486627	0.06838	0.155658	0.0697246	0.0429385	0.111018	0.0686633	0.159394	0.114716	0.126731	0.132154	0.0829242	0.0691939	0.00591375	0.159394
			Intraday 2	0.115415	0.0651102	0.115697	0.130188	0.102943	0.143778	0.123833	0.152927	0.0749875	0.140678	0.0580242	0.0508004	0.0824261	0.0566009	0.0347248	0.0153178	0.0725757	0.0479497	0.0914386	0.00591375	0.0840664	0.0787068	0.0185844	0.152927
			Intraday 3	0.0804779	0.113536	0.0185844	0.113875	0.0488429	0.0367422	0.0930005	0.0765187	0.0719729	0.0953385	0.0603769	0.14047	0.0452945	0.0303132	0.0887169	0.0261601	0.166077	0.136356	0.150839	0.148282	0.0870887	0.0845974	0.0395453	0.166077
			Interday	0.0956918	0.135175	0.103951	0.134674	0.0814505	0.0982463	0.11582	0.0960899	0.0719118	0.0911145	0.077124	0.108685	0.06108	0.0489663	0.0858792	0.0395453	0.131868	0.0978614	0.114328	0.102832	0.0946147	0.0969756	0	0.135175
Aligned
				Analyte Area - Background Area
Analysis	Day	Sample	1+	H6N2	H3N4F1	H4N4F1	H3N5F1	H5N4F1	H4N5F1	H9N2	H5N4E1	H5N4F1E1	H5N4Am1E1	H5N4E2	H5N5F1E1	H5N4F1Am1E1	H5N4F1E2	H6N5Am1E1	H5N5F1E2	H6N5Am2E1	H6N5Am1E2	H6N5E3	H6N5F1Am1E2	Sum
3958	2	1	alignedLin_170828_Day#2_EEA#1_S1-A1_01_3958.raw	415353	1.57304e+06	2.25319e+06	364556	1.05947e+06	483986	520442	2.5074e+06	1.07477e+06	1.98386e+06	1.39712e+07	485559	599429	1.42046e+06	368251	674904	436486	2.18558e+06	693120	1.63187e+06	3.47029e+07
3959	2	2	alignedLin_170828_Day#2_EEA#2_S1-A1_01_3959.raw	376341	1.17147e+06	2.11916e+06	279065	1.0445e+06	469614	552209	2.1345e+06	1.09654e+06	1.94057e+06	1.17612e+07	591116	595519	1.37947e+06	411619	683700	533501	2.48683e+06	776515	1.93545e+06	3.23389e+07
3960	2	3	alignedLin_170828_Day#2_EEA#3_S1-A1_01_3960.raw	355132	1.17619e+06	1.95744e+06	277267	918795	423711	439410	2.09026e+06	996398	1.88409e+06	1.16172e+07	525073	552753	1.29791e+06	343263	615965	452970	2.29521e+06	772229	1.74365e+06	3.07349e+07
3964	3	1	alignedLin_170828_Day#3_EEA#1_S1-A1_01_3964.raw	354652	1.22402e+06	2.02008e+06	301199	904351	436849	450849	2.34694e+06	873214	1.14295e+06	7.23166e+06	378160	380351	865042	273668	462485	349167	1.65965e+06	506993	1.33354e+06	2.34958e+07
3965	3	2	alignedLin_170828_Day#3_EEA#2_S1-A1_01_3965.raw	302364	1.15659e+06	1.77478e+06	271113	753234	345996	433046	1.67196e+06	752153	1.51134e+06	7.991e+06	362539	445216	957385	264075	461580	400386	1.68776e+06	547439	1.33551e+06	2.34255e+07
3966	3	3	alignedLin_170828_Day#3_EEA#3_S1-A1_01_3966.raw	304613	1.15365e+06	1.71662e+06	247919	818596	367000	379914	2.1416e+06	903789	1.41852e+06	8.55565e+06	430289	430187	1.01697e+06	272665	508386	416731	1.94324e+06	652977	1.44758e+06	2.51269e+07
3970	1	1	alignedLin_170828_Day#1_EEA#1_S1-A1_01_3970.raw	345146	1.33242e+06	1.85871e+06	324922	912207	410978	506676	2.12053e+06	792387	1.39936e+06	9.5809e+06	369825	447253	1.0111e+06	293440	502908	353039	1.6815e+06	539230	1.25158e+06	2.60341e+07
3971	1	2	alignedLin_170828_Day#1_EEA#2_S1-A1_01_3971.raw	364092	1.23066e+06	2.00556e+06	298434	948847	433777	505318	2.30576e+06	999681	1.53248e+06	9.35201e+06	535387	490157	1.13918e+06	383846	570937	494611	2.33907e+06	746606	1.74047e+06	2.84169e+07
3972	1	3	alignedLin_170828_Day#1_EEA#3_S1-A1_01_3972.raw	324221	1.18805e+06	1.96753e+06	290344	908548	419305	461735	2.00981e+06	931915	1.80729e+06	9.62183e+06	467393	531680	1.17989e+06	356183	581048	541234	2.37678e+06	797539	1.83572e+06	2.8598e+07
				Peak area																				Sum
3958	2	1	170828_Day#1_EEA#1_S1-A1_01_3970.raw	0.0119688	0.0453287	0.0649281	0.0105051	0.0305297	0.0139466	0.0149971	0.0722533	0.0309706	0.0571669	0.402594	0.0139919	0.0172732	0.0409321	0.0106115	0.0194481	0.0125778	0.0629796	0.0199729	0.0470239	1
3959	2	2	170828_Day#1_EEA#2_S1-A1_01_3971.raw	0.0116374	0.0362249	0.0655297	0.00862941	0.0322987	0.0145217	0.0170757	0.0660043	0.0339079	0.0600074	0.363685	0.0182788	0.018415	0.0426568	0.0127283	0.0211417	0.0164972	0.0768991	0.0240118	0.0598492	1
3960	2	3	170828_Day#1_EEA#3_S1-A1_01_3972.raw	0.0115547	0.038269	0.063688	0.00902125	0.0298942	0.013786	0.0142968	0.0680092	0.0324191	0.0613013	0.37798	0.0170839	0.0179845	0.0422291	0.0111685	0.0200412	0.014738	0.0746775	0.0251255	0.0567319	1
3964	3	1	170828_Day#2_EEA#1_S1-A1_01_3958.raw	0.0150943	0.0520951	0.0859762	0.0128193	0.0384899	0.0185926	0.0191885	0.0998877	0.0371646	0.0486448	0.307785	0.0160948	0.016188	0.0368168	0.0116475	0.0196837	0.0148608	0.0706359	0.021578	0.0567564	1
3965	3	2	170828_Day#2_EEA#2_S1-A1_01_3959.raw	0.0129075	0.049373	0.0757628	0.0115734	0.0321545	0.0147701	0.0184861	0.0713737	0.0321084	0.0645168	0.341125	0.0154763	0.0190056	0.0408694	0.011273	0.0197042	0.0170919	0.072048	0.0233694	0.057011	1
3966	3	3	170828_Day#2_EEA#3_S1-A1_01_3960.raw	0.012123	0.0459131	0.068318	0.00986666	0.0325785	0.0146058	0.0151198	0.0852314	0.035969	0.0564541	0.340498	0.0171246	0.0171206	0.0404735	0.0108515	0.0202327	0.016585	0.0773369	0.0259872	0.0576107	1
3970	1	1	170828_Day#3_EEA#1_S1-A1_01_3964.raw	0.0132574	0.0511796	0.0713951	0.0124806	0.0350389	0.0157861	0.019462	0.081452	0.0304365	0.053751	0.368013	0.0142054	0.0171795	0.0388377	0.0112714	0.0193173	0.0135606	0.0645885	0.0207124	0.0480748	1
3971	1	2	170828_Day#3_EEA#2_S1-A1_01_3965.raw	0.0128125	0.0433074	0.0705764	0.010502	0.0333903	0.0152648	0.0177823	0.0811405	0.0351791	0.0539285	0.3291	0.0188405	0.0172488	0.0400881	0.0135077	0.0200915	0.0174055	0.0823125	0.0262733	0.0612479	1
3972	1	3	170828_Day#3_EEA#3_S1-A1_01_3966.raw	0.0113372	0.0415432	0.0687994	0.0101526	0.0317696	0.014662	0.0161457	0.070278	0.0325867	0.0631963	0.336451	0.0163435	0.0185915	0.0412578	0.0124548	0.0203177	0.0189256	0.0831098	0.0278879	0.0641903	1
	AVERAGE	Aligned	Intraday 1	0.0117203	0.0399409	0.0647152	0.00938524	0.0309075	0.0140847	0.0154565	0.0687556	0.0324325	0.0594918	0.38142	0.0164515	0.0178909	0.0419394	0.0115028	0.0202103	0.0146043	0.0715187	0.0230368	0.054535
			Intraday 2	0.0133749	0.0491271	0.0766857	0.0114198	0.0344076	0.0159895	0.0175981	0.0854976	0.0350807	0.0565386	0.329803	0.0162319	0.0174381	0.0393866	0.0112573	0.0198735	0.0161793	0.0733403	0.0236449	0.0571261
			Intraday 3	0.012469	0.0453434	0.070257	0.0110451	0.0333996	0.0152376	0.0177967	0.0776235	0.0327341	0.0569586	0.344521	0.0164631	0.0176733	0.0400612	0.0124113	0.0199088	0.0166306	0.0766703	0.0249579	0.0578376
			Interday	0.0125214	0.0448038	0.0705526	0.0106167	0.0329049	0.015104	0.0169504	0.0772922	0.0334158	0.057663	0.351915	0.0163822	0.0176674	0.0404624	0.0117238	0.0199976	0.0158047	0.0738431	0.0238798	0.0564996
	STDEV	Aligned	Intraday 1	0.000219143	0.00477661	0.000939131	0.000989379	0.00124596	0.000386804	0.00144531	0.00319068	0.00146873	0.00211487	0.0196814	0.00221233	0.000576629	0.000898125	0.00109727	0.000859416	0.00196312	0.00747807	0.00271113	0.00668895
			Intraday 2	0.0015398	0.00309836	0.00886518	0.00148229	0.00354167	0.00225584	0.00217484	0.0142588	0.0026426	0.00793631	0.0190703	0.00083269	0.00143537	0.00223425	0.000398214	0.000311223	0.00116959	0.00353247	0.00221744	0.000438628
			Intraday 3	0.00100515	0.00513068	0.001327	0.00125544	0.00163468	0.000562531	0.00165821	0.0063633	0.00237476	0.00540273	0.0206738	0.00231985	0.000795944	0.00121028	0.0011188	0.00052465	0.00276515	0.0104707	0.00376424	0.00858192
			Interday	0.00117141	0.00553815	0.00687204	0.00143784	0.00257423	0.00144189	0.00191178	0.0107756	0.00229591	0.00510649	0.0287214	0.00165985	0.000891652	0.00176868	0.000964737	0.000550797	0.00201635	0.00704465	0.00270782	0.00564906	AVG RSD	Median RSD	Min RSD	Max RSD
	RSD	Aligned	Intraday 1	0.0186977	0.119592	0.0145117	0.105419	0.0403124	0.0274627	0.0935082	0.0464061	0.0452856	0.0355489	0.0516003	0.134475	0.0322303	0.0214148	0.095392	0.0425236	0.134421	0.104561	0.117687	0.122654	0.0701852	0.0490032	0.00767824	0.134475
			Intraday 2	0.115126	0.0630683	0.115604	0.1298	0.102933	0.141083	0.123583	0.166775	0.0753292	0.14037	0.0578233	0.0512996	0.0823125	0.0567262	0.0353737	0.0156602	0.0722898	0.0481655	0.0937812	0.00767824	0.0847391	0.0788209	0.0188879	0.166775
			Intraday 3	0.0806113	0.113152	0.0188879	0.113666	0.0489431	0.0369172	0.093175	0.0819765	0.0725469	0.0948537	0.0600072	0.140912	0.0450366	0.0302107	0.0901435	0.0263527	0.166269	0.136568	0.150824	0.148379	0.0874716	0.08606	0.0275432	0.166269
			Interday	0.0935521	0.123609	0.097403	0.135432	0.0782322	0.0954645	0.112787	0.139414	0.0687075	0.0885575	0.0816147	0.10132	0.0504687	0.0437117	0.0822888	0.0275432	0.127579	0.0954003	0.113393	0.0999842	0.0928231	0.0954324	0	0.139414

## Sheet: Supplementary Table 1
Supplementary Table 1
EtOH faction in reagent
		Glycoform
Labelling efficiency		H4N4F1	H5N4F1	H5N4D/E1	H5N4D/E1F1	H5N4Am1D/E1	H5N4D/E2	H6N5Am1D/E2
65%EtOH_0_B1_1.xy		0.17877	0.159656	0.215395	0.339278	0.184173	0.149443	0.147362
65%EtOH_0_B3_1.xy		0.263034	0.229725	0.228405	0.362348	0.195943	0.15745	0.151421
65%EtOH_0_B5_1.xy		0.286444	0.253653	0.246524	0.386525	0.214268	0.173019	0.134143
75%EtOH_0_B11_1.xy		0.279675	0.263774	0.262982	0.383831	0.235752	0.188053	0.168565
75%EtOH_0_B7_1.xy		0.168966	0.17413	0.262419	0.321389	0.157873	0.160113	0.119915
75%EtOH_0_B9_1.xy		0.258591	0.268348	0.29356	0.440728	0.248631	0.224702	0.188182
85%EtOH_0_B13_1.xy		0.303808	0.327643	0.354082	0.500315	0.310709	0.27827	0.245326
85%EtOH_0_B15_1.xy		0.418228	0.456207	0.4308	0.595266	0.400331	0.369227	0.319471
85%EtOH_0_B17_1.xy		0.767897	0.680341	0.726319	0.820993	0.750942	0.716715	0.619552
90%EtOH_0_B19_1.xy		0.469883	0.488303	0.484347	0.639685	0.456023	0.434702	0.400364
90%EtOH_0_B21_1.xy		0.500328	0.513445	0.509374	0.661769	0.491356	0.482156	0.468654
90%EtOH_0_B23_1.xy		0.51008	0.560553	0.568183	0.689944	0.54626	0.536569	0.493483
										Overall labelling efficiency
65% EtOH	Average	0.242749	0.214345	0.230108	0.362717	0.198128	0.159971	0.144309	Average	0.221761
	Stdev	0.0566304	0.0488492	0.0156346	0.0236258	0.0151662	0.0119886	0.00903447	Stdev	0.0716579
	CV	23.3288	22.79	6.79444	6.51355	7.65475	7.49425	6.26051	CV	32.3132
75% EtOH	Average	0.235744	0.235417	0.272987	0.381982	0.214086	0.190956	0.158887	Average	0.241437
	Stdev	0.0587845	0.0531255	0.0178188	0.0596907	0.0491055	0.032392	0.0351473	Stdev	0.0717959
	CV	24.9357	22.5665	6.52736	15.6266	22.9373	16.9631	22.1209	CV	29.7369
85% EtOH	Average	0.496644	0.488063	0.503734	0.638858	0.487327	0.454737	0.394783	Average	0.494878
	Stdev	0.241778	0.178494	0.196544	0.164723	0.232653	0.231392	0.198154	Stdev	0.0736496
	CV	48.6822	36.5719	39.0175	25.784	47.7406	50.8848	50.1932	CV	14.8824
90% EtOH	Average	0.49343	0.520767	0.520635	0.663799	0.49788	0.484476	0.454167	Average	0.519308
	Stdev	0.0209674	0.0366771	0.0430373	0.0251909	0.0454706	0.0509731	0.0482206	Stdev	0.0676597
	CV	4.24932	7.0429	8.26631	3.79497	9.13286	10.5213	10.6174	CV	13.0288
GirP concnetration
		Glycoform
Labelling efficiency		H4N4F1	H5N4F1	H5N4D/E1	H5N4D/E1F1	H5N4Am1D/E1	H5N4D/E2	H6N5Am1D/E2
15_0_E1_1.xy		0.541171	0.516402	0.583023	0.655971	0.608587	0.578361	0.566749
15_0_E3_1.xy		0.544871	0.53898	0.538977	0.688829	0.556447	0.527369	0.495412
15_0_E5_1.xy		0.570069	0.564664	0.603027	0.694014	0.58649	0.584368	0.565492
22_0_E11_1.xy		0.551731	0.575582	0.619014	0.699083	0.61482	0.587104	0.542231
22_0_E7_1	low quality	NA	NA	NA	NA	NA	NA	NA
22_0_E9_1.xy		0.589658	0.624597	0.700892	0.692179	0.700079	0.695061	0.694907
33_0_E13_1.xy		0.684961	0.695422	0.775494	0.779713	0.773161	0.754563	0.723679
33_0_E15_1.xy		0.588666	0.60253	0.687079	0.715735	0.671241	0.664045	0.619912
33_0_E17_1.xy		0.573707	0.600335	0.689646	0.711425	0.680628	0.666399	0.628358
50_0_E19_1.xy		0.563011	0.596093	0.688235	0.703217	0.678762	0.654576	0.576062
50_0_E21_1.xy		0.649656	0.65574	0.7345	0.741346	0.734991	0.718096	0.649235
50_0_E23_1.xy		0.781782	0.77157	0.873152	0.827555	0.873777	0.868854	0.844171
										Overall labelling efficiency
15 mM	Average	0.552037	0.540016	0.575009	0.679605	0.583842	0.563366	0.542551	Average	0.576632
	Stdev	0.0157253	0.024148	0.0327681	0.0206311	0.0261706	0.0313187	0.0408284	Stdev	0.048203
	CV	2.8486	4.47172	5.69871	3.03576	4.48249	5.55922	7.52526	CV	8.3594
22 mM	Average	0.570695	0.600089	0.659953	0.695631	0.657449	0.641082	0.618569	Average	0.634781
	Stdev	0.0268187	0.0346589	0.057896	0.0048816	0.0602873	0.0763369	0.107958	Stdev	0.0417598
	CV	4.6993	5.77562	8.77275	0.701752	9.16988	11.9075	17.4529	CV	6.57862
33 mM	Average	0.615778	0.632762	0.717406	0.735624	0.708344	0.695002	0.657316	Average	0.680319
	Stdev	0.060379	0.0542762	0.0503219	0.0382425	0.0563296	0.0515943	0.0576266	Stdev	0.0454449
	CV	9.80531	8.57766	7.01442	5.19865	7.95229	7.42361	8.76695	CV	6.67994
50 mM	Average	0.664816	0.674468	0.765296	0.757373	0.76251	0.747176	0.689823	Average	0.723066
	Stdev	0.110171	0.0892253	0.0962281	0.0636997	0.100378	0.110059	0.138586	Stdev	0.0446418
	CV	16.5716	13.229	12.574	8.41061	13.1641	14.73	20.0901	CV	6.17397
Reagent volume and glycan sample volume
		Glycoform
Labelling efficiency		H4N4F1	H5N4F1	H5N4D/E1	H5N4D/E1F1	H5N4Am1D/E1	H5N4D/E2	H6N5Am1D/E2
D20_0_A2_1.xy		0.893207	0.872068	0.920119	0.860174	0.915635	0.921803	0.82873
D20_0_A4_1.xy		0.840864	0.822444	0.894008	0.816353	0.897243	0.89862	0.780322
D20_0_A6_1.xy		0.816874	0.791878	0.878962	0.784291	0.84599	0.86762	0.786338
D50_0_A10_1.xy		0.826069	0.775716	0.867802	0.813515	0.849949	0.870696	0.732822
D50_0_A12_1.xy		0.779175	0.760862	0.847361	0.77368	0.819551	0.854364	0.692687
D50_0_A8_1.xy		0.915845	0.869775	0.936221	0.846265	0.917972	0.922101	0.859778
D95_0_A14_1.xy		0.860587	0.810671	0.872765	0.816186	0.851391	0.893476	0.737385
D95_0_A16_1.xy		0.859232	0.81584	0.902418	0.835006	0.880334	0.90193	0.820767
D95_0_A18_1.xy		0.769776	0.706877	0.782895	0.72243	0.739881	0.786473	0.604926
W20_0_A1_1.xy		0.394956	0.357223	0.399371	0.446139	0.444989	0.379556	0.35896
W20_0_A3_1.xy		0.335716	0.337028	0.364082	0.405875	0.413404	0.338945	0.295346
W20_0_A5_1.xy		0.321855	0.302353	0.314312	0.384394	0.390847	0.316549	0.290303
W50_0_A11_1.xy		0.692062	0.657728	0.776925	0.69996	0.792458	0.752246	0.702408
W50_0_A7_1.xy		0.575197	0.538887	0.642998	0.640568	0.675132	0.61904	0.554143
W50_0_A9_1.xy		0.626708	0.573225	0.703397	0.673764	0.706581	0.680736	0.638831
W95_0_A13_1.xy		0.71134	0.672799	0.800131	0.729698	0.808172	0.77343	0.697096
W95_0_A15_1.xy		0.753496	0.710302	0.828186	0.745774	0.827835	0.780108	0.745685
W95_0_A17_1.xy		0.629314	0.588465	0.730203	0.647708	0.727503	0.720747	0.63782
										Overall labelling efficiency
Dry 20 µL	Average	0.850315	0.828796	0.897696	0.820273	0.886289	0.896014	0.798463	Average	0.853978
	Stdev	0.0390342	0.0404707	0.0208245	0.0380929	0.0360913	0.027185	0.0263838	Stdev	0.0399747
	CV	4.59055	4.88307	2.31977	4.64392	4.07218	3.034	3.30433	CV	4.681
Dry 50 µL	Average	0.840363	0.802118	0.883795	0.811153	0.862491	0.882387	0.761762	Average	0.834867
	Stdev	0.0694474	0.0590618	0.0465387	0.0363498	0.0503948	0.0353494	0.0872242	Stdev	0.0455055
	CV	8.26398	7.36323	5.26579	4.48125	5.84294	4.00611	11.4503	CV	5.45063
Dry 95 µL	Average	0.829865	0.777796	0.852692	0.791207	0.823869	0.860626	0.721026	Average	0.808154
	Stdev	0.0520429	0.0614723	0.0622384	0.0603016	0.0741613	0.0643577	0.108846	Stdev	0.0487431
	CV	6.27125	7.90339	7.29905	7.62147	9.00159	7.47801	15.096	CV	6.03141
Wet (5 µL sample) 20 µL	Average	0.350842	0.332201	0.359255	0.412136	0.416413	0.345017	0.31487	Average	0.361533
	Stdev	0.0388271	0.0277519	0.0427343	0.0313446	0.0271961	0.0319391	0.0382667	Stdev	0.0387355
	CV	11.0668	8.35393	11.8953	7.60539	6.53104	9.25726	12.1532	CV	10.7142
Wet (5 µL sample) 50 µL	Average	0.631322	0.589947	0.707773	0.671431	0.724724	0.684007	0.631794	Average	0.663
	Stdev	0.0585689	0.0611594	0.0670706	0.0297645	0.0607304	0.0666635	0.0743827	Stdev	0.0476811
	CV	9.27718	10.3669	9.47629	4.433	8.37981	9.74602	11.7733	CV	7.19173
Wet (5 µL sample) 95 µL	Average	0.69805	0.657189	0.786174	0.707726	0.787837	0.758095	0.693534	Average	0.726943
	Stdev	0.0631487	0.0624007	0.0504608	0.0525956	0.0531676	0.0325165	0.0540209	Stdev	0.0506173
	CV	9.04644	9.4951	6.41853	7.43164	6.74856	4.28923	7.78923	CV	6.96304
Reagent volume
		Glycoform
Labelling efficiency		H4N4F1	H5N4F1	H5N4D/E1	H5N4D/E1F1	H5N4Am1D/E1	H5N4D/E2	H6N5Am1D/E2
10_0_E11_1.xy		0.858417	0.832821	0.918716	0.786475	0.92095	0.905876	0.851165
10_0_E7_1.xy		0.916164	0.899346	0.955009	0.862209	0.953225	0.948292	0.914328
10_0_E9_1.xy		0.936578	0.916065	0.966135	0.881771	0.963862	0.957667	0.938884
20_0_E1_1.xy		0.885809	0.871187	0.933958	0.850672	0.940312	0.939991	0.869355
20_0_E3_1.xy		0.909896	0.884611	0.941214	0.839614	0.938702	0.935301	0.887368
20_0_E5_1.xy		0.949314	0.938118	0.973261	0.88621	0.971029	0.969388	0.952111
2_0_E19_1.xy		0.835298	0.788398	0.906173	0.761028	0.918817	0.910393	0.845354
2_0_E21_1.xy		0.8944	0.868558	0.943689	0.823207	0.942251	0.932861	0.906022
2_0_E23_1.xy		0.917147	0.897301	0.962151	0.860515	0.961196	0.952395	0.921006
5_0_E13_1.xy		0.87729	0.827384	0.92599	0.800323	0.928401	0.930484	0.876819
5_0_E15_1.xy		0.875749	0.837877	0.930613	0.794807	0.931076	0.92533	0.865797
5_0_E17_1.xy		0.857894	0.826346	0.915812	0.770846	0.907641	0.911996	0.842053
										Overall labelling efficiency
20 µL	Average	0.915006	0.897972	0.949478	0.858832	0.950014	0.948227	0.902944	Average	0.917496
	Stdev	0.0320596	0.0354093	0.0209141	0.0243462	0.0182173	0.0184759	0.0435215	Stdev	0.0343153
	CV	3.50375	3.94326	2.20269	2.8348	1.91758	1.94847	4.81995	CV	3.7401
10 µL	Average	0.90372	0.882744	0.94662	0.843485	0.946012	0.937278	0.901459	Average	0.90876
	Stdev	0.0405393	0.0440357	0.0247974	0.0503316	0.0223468	0.0275959	0.0452534	Stdev	0.0379711
	CV	4.48583	4.9885	2.61958	5.9671	2.36221	2.94426	5.02002	CV	4.17834
5 µL	Average	0.870311	0.830536	0.924138	0.788658	0.922373	0.922603	0.861557	Average	0.874311
	Stdev	0.010781	0.0063791	0.00757255	0.0156709	0.012828	0.00954092	0.0177665	Stdev	0.0525296
	CV	1.23875	0.768071	0.819418	1.98703	1.39076	1.03413	2.06214	CV	6.00811
2 µL	Average	0.882281	0.851419	0.937338	0.814917	0.940755	0.931883	0.890794	Average	0.892769
	Stdev	0.0422488	0.0564381	0.028524	0.0502588	0.0212289	0.0210179	0.0400592	Stdev	0.0477905
	CV	4.78859	6.62872	3.04309	6.16736	2.25658	2.25542	4.49702	CV	5.35306
Incubation time
		Glycoform
Labelling efficiency		H4N4F1	H5N4F1	H5N4D/E1	H5N4D/E1F1	H5N4Am1D/E1	H5N4D/E2	H6N5Am1D/E2
2h 2uL_0_N13_1.xy		0.749224	0.749341	0.877413	0.745423	0.889713	0.88602	0.852087
2h 2uL_0_N15_1.xy		0.807313	0.79216	0.893356	0.778829	0.894089	0.890049	0.852196
2h 2uL_0_N17_1.xy		0.776162	0.754825	0.88054	0.759578	0.879437	0.874081	0.83342
2h 2uL_0_N19_1.xy		0.832741	0.816173	0.906085	0.80365	0.902698	0.900271	0.857399
2h 2uL_0_N21_1.xy		0.843663	0.82806	0.911363	0.811374	0.908129	0.907085	0.876638
2h 2uL_0_N23_1.xy		0.856101	0.836271	0.921801	0.82517	0.915203	0.915372	0.885208
1h 2uL_0_N14_1.xy		0.83086	0.81571	0.902314	0.79688	0.895185	0.893546	0.854588
1h 2uL_0_N16_1.xy		0.866633	0.855122	0.925339	0.826562	0.916746	0.914947	0.888133
1h 2uL_0_N18_1.xy		0.873139	0.859003	0.927016	0.834337	0.916138	0.915804	0.886386
1h 2uL_0_N20_1.xy		0.823719	0.809119	0.899117	0.793479	0.888781	0.891619	0.851866
1h 2uL_0_N22_1.xy		0.854711	0.837335	0.915177	0.812511	0.91123	0.910148	0.875656
1h 2uL_0_N24_1.xy		0.857529	0.843445	0.919536	0.819064	0.913608	0.916611	0.882509
										Overall labelling efficiency
2 h	Average	0.810867	0.796138	0.898426	0.787337	0.898212	0.89548	0.859491	Average	0.849422
	Stdev	0.041514	0.0372656	0.0176613	0.031225	0.0130299	0.0150345	0.0186949	Stdev	0.0503068
	CV	5.1197	4.6808	1.96581	3.9659	1.45065	1.67894	2.17512	CV	5.92248
1 h	Average	0.851098	0.836622	0.91475	0.813805	0.906948	0.907112	0.87319	Average	0.871932
	Stdev	0.0197015	0.0204155	0.0117022	0.0162066	0.0119295	0.011493	0.0160692	Stdev	0.0394931
	CV	2.31483	2.44023	1.27928	1.99146	1.31534	1.26699	1.84029	CV	4.52938

## Sheet: Supplementary Table 2
Supplementary Table 2
CE-ESI-MS
				Analyte Area - Background Area				Relative Analyte Area			S/N					Relative Analyte Average		STDEV		RSD
Analysis	Dilution	Day	Monoisotopic Mass	H3N4	H5N4	SUM		H3N4	H5N4		H3N4	H5N4			Dilution factor	H3N4	H5N4	H3N4	H5N4	H3N4	H5N4
3976	10000	1	aligned_170831_LOD_10000#1_S1-A1_01_3976.raw	0	0	0		#DIV/0!	#DIV/0!		4.42176	4.79139		0.1 fmol/µL	10000	#DIV/0!	#DIV/0!	#DIV/0!	#DIV/0!	#DIV/0!	#DIV/0!
3977	10000	2	aligned_170831_LOD_10000#2_S1-A1_01_3977.raw	0	0	0		#DIV/0!	#DIV/0!		26.9471	33.2207		0.5 fmol/µL	2000	0.286225	0.713775	0.0311132	0.0311132	0.108702	0.0435896
3978	10000	3	alignedLin_170831_LOD_10000#3_S1-A1_01_3978.raw	0	0	0		#DIV/0!	#DIV/0!		5.24556	17.6692		1.0 fmol/µL	1000	0.343941	0.656059	0.0592125	0.0592125	0.172159	0.0902548
3979	2000	1	aligned_170831_LOD_2000#1_S1-A1_01_3979.raw	8037.99	22378.1	30416.1		0.264268	0.735732		51.6427	203.621		5.0 fmol/µL	200	0.314881	0.685119	0.0109204	0.0109204	0.034681	0.0159394
3980	2000	2	aligned_170831_LOD_2000#2_S1-A1_01_3980.raw	12781.6	26933.8	39715.4		0.32183	0.67817		66.1726	104.305		10.0 fmol/µL	100	0.345311	0.654689	0.00547741	0.00547741	0.0158623	0.00836643
3981	2000	3	alignedLin_170831_LOD_2000#3_S1-A1_01_3981.raw	7223.88	19278.3	26502.1		0.272577	0.727423		30.1043	129.197		50.0 fmol/µL	20	0.361606	0.638394	0.0189075	0.0189075	0.0522877	0.0296173
3982	1000	1	aligned_170831_LOD_1000#1_S1-A1_01_3982.raw	20588	44175.3	64763.3		0.317896	0.682104		91.643	254.909		100.0 fmol/µL	10	0.324622	0.675378	0.00617818	0.00617818	0.0190319	0.00914775
3983	1000	2	aligned_170831_LOD_1000#2_S1-A1_01_3983.raw	16365.8	37786.9	54152.7		0.302215	0.697785		263.501	447.895		1000.0 fmol/µL	1	0.382182	0.617818	0.0188453	0.0188453	0.0493097	0.030503
3984	1000	3	alignedLin_170831_LOD_1000#3_S1-A1_01_3984.raw	31753.4	45371.9	77125.3		0.411712	0.588288		149.014	319.639
3985	200	1	aligned_170831_LOD_200#1_S1-A1_01_3985.raw	114722	242722	357444		0.320951	0.679049		929.306	5159.95				S/N average		STDEV		RSD
3986	200	2	aligned_170831_LOD_200#2_S1-A1_01_3986.raw	122087	257751	379838		0.321418	0.678582		451.595	752.744			Dilution factor	H3N4	H5N4	H3N4	H5N4	H3N4	H5N4
3987	200	3	aligned_170831_LOD_200#3_S1-A1_01_3987.raw	121830	281215	403044		0.302274	0.697726		364.89	1024.83		0.1 fmol/µL	10000	12.2048	18.5604	12.7738	14.2356	1.04662	0.766987
3988	100	1	aligned_170831_LOD_100#1_S1-A1_01_3988.raw	297155	577558	874713		0.339717	0.660283		672.097	1334.45		0.5 fmol/µL	2000	49.3066	145.708	18.1473	51.6757	0.36805	0.354653
3989	100	2	aligned_170831_LOD_100#2_S1-A1_01_3989.raw	276668	523990	800658		0.345551	0.654449		582.155	2304.69		1.0 fmol/µL	1000	168.053	340.814	87.4968	98.2203	0.520651	0.288193
3990	100	3	aligned_170831_LOD_100#3_S1-A1_01_3990.raw	337845	625598	963443		0.350664	0.649336		632.787	1850.57		5.0 fmol/µL	200	581.931	2312.51	303.944	2469.71	0.522303	1.06798
3991	20	1	aligned_170831_LOD_20#1_S1-A1_01_3991.raw	1.48768e+06	2.39219e+06	3.87987e+06		0.383437	0.616563		3058.97	2936.68		10.0 fmol/µL	100	629.013	1829.9	63.5986	686.057	0.101109	0.374914
3992	20	2	aligned_170831_LOD_20#2_S1-A1_01_3992.raw	1.48373e+06	2.74449e+06	4.22821e+06		0.350911	0.649089		2247.19	3539.09		50.0 fmol/µL	20	2834.19	3905.59	1415.6	545.474	0.499471	0.139665
3993	20	3	aligned_170831_LOD_20#3_S1-A1_01_3993.raw	1.62401e+06	3.0098e+06	4.63381e+06		0.350469	0.649531		3196.42	5241		100.0 fmol/µL	10	4522.08	3591.85	494.084	1383.13	0.10926	0.385073
3994	10	1	aligned_170831_LOD_10#1_S1-A1_01_3994.raw	2.52234e+06	5.10205e+06	7.6244e+06		0.330825	0.669175		4299.9	2724.5		1000.0 fmol/µL	1	5710.63	2641.59	0.0188453	0.0188453	3.30004e-06	7.13407e-06
3995	10	2	aligned_170831_LOD_10#2_S1-A1_01_3995.raw	2.57704e+06	5.36278e+06	7.93982e+06		0.324572	0.675428		5088.25	2864.14
3996	10	3	aligned_170831_LOD_10#3_S1-A1_01_3996.raw	2.34533e+06	5.01905e+06	7.36437e+06		0.318469	0.681531		4178.1	5186.91
3997	1	1	aligned_170831_LOD_1#1_S1-A1_01_3997.raw	1.59192e+07	2.53169e+07	4.12361e+07		0.386051	0.613949		5432.87	2566.29
3998	1	2	aligned_170831_LOD_1#2_S1-A1_01_3998.raw	1.8085e+07	2.72644e+07	4.53494e+07		0.398793	0.601207		7977.09	2908.57
3999	1	3	aligned_170831_LOD_1#3_S1-A1_01_3999.raw	1.80217e+07	3.18029e+07	4.98246e+07		0.361703	0.638297		3721.93	2449.91
MALDI-TOF-MS
				Analyte Area - Background Area				Relative Analyte Area								Average		STDEV		RSD
		Run	Monoisotopic Mass	H3N4	H5N4	SUM		H3N4	H5N4						Dilution factor	H3N4	H5N4	H3N4	H5N4	H3N4	H5N4
	00020x_0_H13_1.xy	20	aligned_170831_LOD_1000#1_S1-A1_01_3982.raw	0.32505	0.356456	0.681506		0.476959	0.523041					50.0 fmol/µL	20	0.490542	0.509458	0.0152584	0.0152584	0.0311053	0.0299503
	00020x_0_H15_1.xy	20	aligned_170831_LOD_1000#2_S1-A1_01_3983.raw	0.374124	0.363718	0.737842		0.507052	0.492948					100.0 fmol/µL	10	0.36885	0.63115	0.00955844	0.00955844	0.0259142	0.0151445
	00020x_0_H17_1.xy	20	alignedLin_170831_LOD_1000#3_S1-A1_01_3984.raw	0.356795	0.374919	0.731714		0.487615	0.512385					1000.0 fmol/µL	10	0.364954	0.635046	0.0146624	0.0146624	0.040176	0.0230887
	00010x_0_H11_1.xy	10	aligned_170831_LOD_2000#1_S1-A1_01_3979.raw	0.214783	0.383475	0.598258		0.359013	0.640987
	00010x_0_H7_1.xy	10	aligned_170831_LOD_2000#2_S1-A1_01_3980.raw	0.238385	0.406891	0.645276		0.369431	0.630569
	00010x_0_H9_1.xy	10	alignedLin_170831_LOD_2000#3_S1-A1_01_3981.raw	0.231722	0.381132	0.612854		0.378104	0.621896
	00001x_0_H1_1.xy	1	aligned_170831_LOD_10000#1_S1-A1_01_3976.raw	0.241513	0.39137	0.632882		0.381607	0.618393
	00001x_0_H3_1.xy	1	aligned_170831_LOD_10000#2_S1-A1_01_3977.raw	0.214443	0.391355	0.605798		0.353985	0.646015
	00001x_0_H5_1.xy	1	alignedLin_170831_LOD_10000#3_S1-A1_01_3978.raw	0.220263	0.392823	0.613087		0.359269	0.640731

## Sheet: Supplementary Table 4
Supplementary Figure 7 (same data file as Supplementary Table 4)
Intra- and interday - 167 N-glycans
Analysis	3970	3971	3972	3958	3959	3960	3964	3965	3966		Analysis	3970	3971	3972	3958	3959	3960	3964	3965	3966
Day	1	1	1	2	2	2	3	3	3		Day	1	1	1	2	2	2	3	3	3
Sample	1	2	3	1	2	3	1	2	3		Sample	1	2	3	1	2	3	1	2	3		AVERAGE				STDEV				RSD
	alignedLin_170828_Day#1_EEA#1_S1-A1_01_3970.raw	alignedLin_170828_Day#1_EEA#2_S1-A1_01_3971.raw	alignedLin_170828_Day#1_EEA#3_S1-A1_01_3972.raw	alignedLin_170828_Day#2_EEA#1_S1-A1_01_3958.raw	alignedLin_170828_Day#2_EEA#2_S1-A1_01_3959.raw	alignedLin_170828_Day#2_EEA#3_S1-A1_01_3960.raw	alignedLin_170828_Day#3_EEA#1_S1-A1_01_3964.raw	alignedLin_170828_Day#3_EEA#2_S1-A1_01_3965.raw	alignedLin_170828_Day#3_EEA#3_S1-A1_01_3966.raw			alignedLin_170828_Day#1_EEA#1_S1-A1_01_3970.raw	alignedLin_170828_Day#1_EEA#2_S1-A1_01_3971.raw	alignedLin_170828_Day#1_EEA#3_S1-A1_01_3972.raw	alignedLin_170828_Day#2_EEA#1_S1-A1_01_3958.raw	alignedLin_170828_Day#2_EEA#2_S1-A1_01_3959.raw	alignedLin_170828_Day#2_EEA#3_S1-A1_01_3960.raw	alignedLin_170828_Day#3_EEA#1_S1-A1_01_3964.raw	alignedLin_170828_Day#3_EEA#2_S1-A1_01_3965.raw	alignedLin_170828_Day#3_EEA#3_S1-A1_01_3966.raw		Non-aligned				Non-aligned				Non-aligned						Average RSD				Median - SD				Minimum -SD				Maximum - SD
	Analyte Area - Background Area											Relative Analyte Area										Intraday 1	Intraday 2	Intraday 3	Interday	Intraday 1	Intraday 2	Intraday 3	Interday	Intraday 1	Intraday 2	Intraday 3	Interday			Intraday 1 (N=3)	Intraday 2 (N=3)	Intraday 3 (N=3)	Interday (N=9)	Intraday 1 (N=3)	Intraday 2 (N=3)	Intraday 3 (N=3)	Interday (N=9)	Intraday 1 (N=3)	Intraday 2 (N=3)	Intraday 3 (N=3)	Interday (N=9)	Intraday 1 (N=3)	Intraday 2 (N=3)
H3N2	0	0	0	0	0	0	0	0	0			0	0	0	0	0	0	0	0	0		0	0	0	0	0	0	0	0	#DIV/0!	#DIV/0!	#DIV/0!	#DIV/0!		Top 20	0.0873232	0.0655939	0.0865823	0.0895898	0.0900072	0.0684791	0.0788328	0.0935468	0.00587179	0.00274035	0.00830999	0.027259	0.146284	0.13986
H3N2F1	0	0	0	0	0	0	0	0	0			0	0	0	0	0	0	0	0	0		0	0	0	0	0	0	0	0	#DIV/0!	#DIV/0!	#DIV/0!	#DIV/0!		Top 21-40	0.191476	0.154768	0.150203	0.167461	0.177494	0.124553	0.164173	0.144668	0.0251866	0.0290533	0.0284393	0.052348	0.395687	0.329572
H4N2	3710.72	2353.51	2820.49	4232.75	3067.85	3013.48	3243.09	1888.88	3002.39			0.000115163	6.43638e-05	7.65506e-05	0.000101111	7.58581e-05	7.8879e-05	0.000110559	6.32565e-05	9.37828e-05		8.53592e-05	8.52828e-05	8.91996e-05	8.66139e-05	2.65205e-05	1.37909e-05	2.39821e-05	1.92595e-05	0.310693	0.161708	0.268859	0.222361		Top 41-60	0.167671	0.134889	0.146638	0.147834	0.128844	0.0997725	0.128234	0.120214	0.065564	0.0337004	0.00426951	0.0707214	0.369056	0.368581
H2N3F1	23790.4	23890.6	24583.3	36113	30306.7	29917.1	24390.1	22987.2	24137.8			0.000738343	0.000653359	0.000667211	0.000862664	0.000749388	0.000783092	0.000831475	0.000769816	0.000753969		0.000686305	0.000798381	0.000785087	0.000756591	4.55956e-05	5.8165e-05	4.09471e-05	6.77988e-05	0.0664364	0.0728536	0.0521562	0.0896109		Top 61-80	0.157703	0.141073	0.180731	0.20155	0.115234	0.109323	0.146441	0.121661	0.0047825	0.0237105	0.0213134	0.0642871	0.506937	0.380585
H3N3	0	0	0	0	0	0	0	0	0			0	0	0	0	0	0	0	0	0		0	0	0	0	0	0	0	0	#DIV/0!	#DIV/0!	#DIV/0!	#DIV/0!		Top 81-100	0.194125	0.166534	0.180909	0.209407	0.0985832	0.102659	0.115025	0.143098	0.0382542	0.0203057	0.0521562	0.0633337	0.554262	0.456322
H5N2	246642	259178	221819	301739	289514	256974	239128	204470	233955			0.0076546	0.00708799	0.00602036	0.00720791	0.00715877	0.00672639	0.00815204	0.00684749	0.00730783		0.00692098	0.00703102	0.00743579	0.00712926	0.00082982	0.000264959	0.00066162	0.000595195	0.119899	0.0376843	0.0889778	0.0834862		Top 101-118	0.253099	0.219566	0.225155	0.331732	0.11461	0.129414	0.157114	0.248927	0.0145171	0.0308285	0.0190424	0.0775686	0.715818	0.621069
H3N3F1	12202.9	18494.3	11938.8	16128.8	10872.8	12936.3	12162.3	13024.2	10058.3			0.00037872	0.00050578	0.000324029	0.000385284	0.00026885	0.000338613	0.000414621	0.000436167	0.000314182		0.000402843	0.000330916	0.000388323	0.000374027	9.3246e-05	5.85974e-05	6.51058e-05	7.19501e-05	0.23147	0.177077	0.167659	0.192366
H4N3	13825.2	12651.3	10592.6	17663.9	14258.2	13599.9	12959.3	9306.47	12412			0.000429068	0.000345988	0.000287493	0.000421953	0.000352559	0.000355982	0.000441792	0.000311664	0.000387702		0.000354183	0.000376831	0.000380386	0.000370467	7.11426e-05	3.91141e-05	6.53718e-05	5.35508e-05	0.200864	0.103798	0.171857	0.144549		All	0.173913	0.145842	0.160628	0.188881	0.117	0.101351	0.12474	0.122746	0.0047825	0.00274035	0.00426951	0.027259	0.715818	0.621069
H3N4	50943	52696.2	43932.6	64284.5	47350.9	47435.4	44603.1	43512.9	47794.7			0.00158103	0.00144113	0.00119237	0.00153562	0.00117084	0.00124164	0.00152055	0.0014572	0.00149291		0.00140484	0.00131603	0.00149022	0.0014037	0.000196856	0.000193436	3.17617e-05	0.000158065	0.140127	0.146984	0.0213134	0.112606
H6N2	345146	364092	324221	415353	376341	355132	354652	302364	304613			0.0107117	0.00995715	0.00879965	0.0099219	0.00930572	0.00929573	0.0120903	0.0101258	0.0095149		0.00982284	0.00950778	0.010577	0.00996922	0.000963079	0.00035867	0.0013457	0.000971177	0.0980449	0.0377238	0.127228	0.0974176
H4N3F1	17825.1	22102.7	14829.5	19989.3	19396.2	19778.5	16618	13316.6	16531.1			0.000553209	0.000604463	0.000402485	0.000477503	0.000479607	0.000517709	0.000566519	0.000445959	0.000516365		0.000520052	0.000491606	0.000509614	0.000507091	0.000104992	2.263e-05	6.05627e-05	6.28976e-05	0.201887	0.0460328	0.11884	0.124036
H3N3E1	0	0	0	0	0	0	0	0	0			0	0	0	0	0	0	0	0	0		0	0	0	0	0	0	0	0	#DIV/0!	#DIV/0!	#DIV/0!	#DIV/0!
H5N3	43759.8	45917.5	37351.5	53553.9	45529.9	40739.2	41321.4	36783.7	35148			0.0013581	0.00125575	0.00101375	0.00127929	0.00112581	0.00106637	0.00140867	0.00123185	0.00109788		0.0012092	0.00115715	0.00124614	0.00120416	0.000176829	0.000109869	0.000155887	0.00013568	0.146237	0.0949471	0.125097	0.112675
H3N4F1	1.33242e+06	1.23066e+06	1.18805e+06	1.57304e+06	1.17147e+06	1.17619e+06	1.22402e+06	1.15659e+06	1.15365e+06			0.0413519	0.0336561	0.0322448	0.0375766	0.0289668	0.0307874	0.0417276	0.0387328	0.0360355		0.0357509	0.0324436	0.038832	0.0356755	0.00490164	0.00453756	0.00284736	0.00456467	0.137105	0.13986	0.0733252	0.12795
H4N4	110071	118396	97979.3	127448	103523	104076	100583	102096	87844.7			0.00341609	0.00323789	0.00265924	0.00304448	0.00255979	0.00272422	0.00342895	0.0034191	0.00274392		0.00310441	0.00277616	0.00319732	0.00302596	0.000395686	0.000246481	0.000392689	0.00036	0.127459	0.0887849	0.122818	0.118971
H3N5	45112.1	65515.6	62076.8	60563.3	62113.6	58306.1	34402.7	59901.3	58796			0.00140007	0.00179172	0.00168482	0.00144673	0.00153587	0.00152618	0.00117281	0.00200603	0.00183655		0.00162553	0.00150293	0.0016718	0.00160009	0.000202442	4.89094e-05	0.000440365	0.00025502	0.124539	0.0325428	0.263408	0.159379
H7N2	180700	208454	169305	199144	212339	187806	172256	187431	142559			0.00560807	0.00570078	0.00459508	0.00475713	0.00525045	0.00491591	0.00587233	0.00627688	0.00445297		0.00530131	0.0049745	0.00553406	0.00526996	0.000613369	0.000251827	0.000957856	0.000631302	0.115701	0.0506235	0.173084	0.119793
H4N3Am1	11325.4	12375.3	11151.9	13461.9	12383	11489.6	11538.2	9470.96	9572.32			0.000351487	0.000338438	0.000302673	0.000321576	0.000306193	0.000300745	0.000393346	0.000317172	0.000299001		0.000330866	0.000309504	0.000336507	0.000325626	2.52724e-05	1.08031e-05	5.00562e-05	3.11032e-05	0.0763827	0.0349045	0.148753	0.0955184
H5N3F1	17551.7	20412.6	17315.8	20614.8	19839.5	18127.6	18344.7	16693.6	13869.5			0.000544723	0.000558244	0.000469966	0.000492445	0.000490567	0.000474496	0.000625384	0.000559051	0.000433228		0.000524311	0.000485836	0.000539221	0.000516456	4.75473e-05	9.86523e-06	9.7601e-05	5.94986e-05	0.0906854	0.0203057	0.181004	0.115205
H4N3E1	75797.9	80957.5	63088.7	91371.2	72992.6	69206.8	68544.5	58623.3	62205.9			0.00235241	0.00221402	0.00171228	0.00218267	0.00180487	0.00181152	0.00233673	0.00196323	0.00194306		0.0020929	0.00193302	0.00208101	0.00203564	0.000336813	0.000216226	0.000221691	0.000241426	0.160931	0.111859	0.10653	0.118599
H6N3	52189.1	57433.7	49999.4	56752.5	60525.3	50765.3	51422.4	46206.2	40991.1			0.00161971	0.00157069	0.00135703	0.0013557	0.0014966	0.0013288	0.00175302	0.0015474	0.0012804		0.00151581	0.0013937	0.00152694	0.00147882	0.000139676	9.01209e-05	0.000236976	0.000158258	0.092146	0.0646631	0.155197	0.107017
H3N4Am1	0	0	0	0	0	0	0	0	0			0	0	0	0	0	0	0	0	0		0	0	0	0	0	0	0	0	#DIV/0!	#DIV/0!	#DIV/0!	#DIV/0!
H4N4F1	1.85871e+06	2.00556e+06	1.96753e+06	2.25319e+06	2.11916e+06	1.95744e+06	2.02008e+06	1.77478e+06	1.71662e+06			0.0576856	0.054848	0.0534004	0.053824	0.0523999	0.0512368	0.068866	0.0594355	0.0536203		0.0553113	0.0524869	0.0606406	0.0561463	0.00217983	0.00129581	0.00769394	0.00540966	0.0394101	0.0246882	0.126878	0.0963495
H5N4	135498	148323	120599	158858	137929	120549	131428	104026	114007			0.00420522	0.00405633	0.00327315	0.00379478	0.00341053	0.00315541	0.00448047	0.00348372	0.00356112		0.0038449	0.00345357	0.00384177	0.00371341	0.000500714	0.000321851	0.000554481	0.000451019	0.130228	0.0931935	0.14433	0.121457
H3N5F1	324922	298434	290344	364556	279065	277267	301199	271113	247919			0.010084	0.00816155	0.00788017	0.00870847	0.00690039	0.00725758	0.0102681	0.00907929	0.00774398		0.00870859	0.00762215	0.00903045	0.00845373	0.00119946	0.000957586	0.00126276	0.00118151	0.137733	0.125632	0.139834	0.139762
H4N5	60344	91156.9	85471.5	79471.5	89251.4	84129.4	56207.1	79927.4	67647			0.0018728	0.00249295	0.00231977	0.00189841	0.0022069	0.00220212	0.00191614	0.00267668	0.00211302		0.00222851	0.00210248	0.00223528	0.00218876	0.000319993	0.000176745	0.000394738	0.000276693	0.143591	0.0840651	0.176594	0.126416
H4N3F1Am1	5433.4	5579.37	5190.49	6414.38	6008.49	5485.53	5183.53	4439.7	4672.73			0.000168627	0.000152584	0.000140874	0.000153226	0.000148571	0.000143586	0.00017671	0.000148681	0.000145957		0.000154029	0.000148461	0.000157116	0.000153202	1.39327e-05	4.82101e-06	1.70236e-05	1.18837e-05	0.090455	0.0324732	0.10835	0.0775686
H8N2	291082	334653	272751	318486	357504	270093	282524	266968	250285			0.00903383	0.00915206	0.00740269	0.00760795	0.00883992	0.0070698	0.00963144	0.00894048	0.00781791		0.00852952	0.00783923	0.00879661	0.00838845	0.000977658	0.000907442	0.000915282	0.000915044	0.11462	0.115757	0.104049	0.109084
H5N3Am1	28492.2	29200	26975.4	33523.9	29497.2	27822.7	26809	22248.5	24101.4			0.000884265	0.00079856	0.000732135	0.000800815	0.000729371	0.00072827	0.000913937	0.000745078	0.000752832		0.000804987	0.000752819	0.000803949	0.000787251	7.62686e-05	4.15696e-05	9.53312e-05	6.94647e-05	0.0947452	0.0552186	0.118579	0.088237
H4N3F1E1	23241.2	24572.4	23526.9	30801.9	27575.5	26655.7	23094.4	19770.6	22321.1			0.000721298	0.000672004	0.000638539	0.000735793	0.000681854	0.000697724	0.000787306	0.000662095	0.000697223		0.00067728	0.000705124	0.000715541	0.000699315	4.16307e-05	2.77207e-05	6.4584e-05	4.42902e-05	0.0614675	0.0393132	0.090259	0.0633337
H6N3F1	9423.42	9549.4	8785.54	10474.7	9960.55	9003.67	9198.32	6996.45	7204.02			0.000292459	0.000261157	0.000238447	0.000250218	0.000246293	0.000235675	0.000313577	0.000234304	0.000225025		0.000264021	0.000244062	0.000257635	0.000255239	2.71195e-05	7.52407e-06	4.86688e-05	2.94636e-05	0.102717	0.0308285	0.188906	0.115435
H5N3E1	126193	145385	127615	157443	140267	139572	124152	101257	124196			0.00391643	0.00397597	0.00346357	0.00376098	0.00346836	0.00365336	0.00423244	0.00339099	0.00387937		0.00378532	0.00362757	0.00383427	0.00374905	0.000280233	0.000148002	0.000422538	0.000280168	0.0740315	0.0407991	0.110201	0.0747305
H4N4Am1	0	0	0	0	0	0	0	0	0			0	0	0	0	0	0	0	0	0		0	0	0	0	0	0	0	0	#DIV/0!	#DIV/0!	#DIV/0!	#DIV/0!
H4N4F2	6773.05	8482.03	7013.22	7590.34	7904.1	7069.49	7028.19	6010.94	6170.09			0.000210204	0.000231966	0.000190345	0.000181317	0.000195443	0.000185047	0.000239596	0.0002013	0.000192729		0.000210838	0.000187269	0.000211208	0.000203105	2.0818e-05	7.3205e-06	2.49551e-05	2.04579e-05	0.0987391	0.0390908	0.118154	0.100726
H5N4F1	912207	948847	908548	1.05947e+06	1.0445e+06	918795	904351	753234	818596			0.0283106	0.025949	0.0246588	0.0253085	0.0258272	0.0240498	0.0308299	0.025225	0.0255697		0.0263061	0.0250618	0.0272082	0.0261921	0.00185193	0.000914007	0.00314125	0.00209863	0.070399	0.0364701	0.115452	0.0801245
H4N4E1	119426	126227	104779	154322	118528	118347	107288	83782	100909			0.00370642	0.00345205	0.00284379	0.00368642	0.00293081	0.00309779	0.00365753	0.00280577	0.00315198		0.00333408	0.00323834	0.00320509	0.00325917	0.000443247	0.000396929	0.000428358	0.000371135	0.132944	0.122572	0.133649	0.113874
H6N4	0	0	0	0	0	0	0	0	0			0	0	0	0	0	0	0	0	0		0	0	0	0	0	0	0	0	#DIV/0!	#DIV/0!	#DIV/0!	#DIV/0!
H4N5F1	410978	433777	419305	483986	469614	423711	436849	345996	367000			0.0127548	0.0118629	0.0113803	0.0115614	0.011612	0.0110908	0.0148925	0.011587	0.0114636		0.0119993	0.0114214	0.0126477	0.0120228	0.000697334	0.000287439	0.00194501	0.00117058	0.0581143	0.0251667	0.153783	0.097363
H3N3F1Am2	0	0	0	0	0	0	0	0	0			0	0	0	0	0	0	0	0	0		0	0	0	0	0	0	0	0	#DIV/0!	#DIV/0!	#DIV/0!	#DIV/0!
H5N5	30912.4	42553	36519.6	40172.8	42490.2	37750.4	30344.6	28867.8	33350.9			0.000959377	0.00116374	0.000991174	0.000959643	0.00105065	0.000988132	0.00103447	0.000966752	0.00104175		0.0010381	0.000999474	0.00101432	0.0010173	0.000109964	4.65493e-05	4.13587e-05	6.53991e-05	0.105929	0.0465738	0.0407747	0.0642871
H5N3F1Am1	8673.51	9170.37	7997.21	10342.3	10219.8	8665.16	9457.58	6765.37	7949.96			0.000269185	0.000250791	0.000217051	0.000247055	0.000252703	0.000226814	0.000322416	0.000226565	0.000248325		0.000245676	0.000242191	0.000265769	0.000251212	2.64406e-05	1.36128e-05	5.02498e-05	3.12064e-05	0.107624	0.056207	0.189074	0.124223
H9N2	506676	505318	461735	520442	552209	439410	450849	433046	379914			0.0157248	0.0138194	0.0125319	0.0124323	0.0136544	0.0115017	0.0153698	0.0145023	0.011867		0.0140254	0.0125295	0.013913	0.0134893	0.00160641	0.0010796	0.00182422	0.00151296	0.114536	0.0861652	0.131116	0.11216
H6N3Am1	22189.7	24770.6	22649	25761.4	27375.7	22102.8	23128.7	19766.5	20710.7			0.000688663	0.000677426	0.000614714	0.000615386	0.000676914	0.00057855	0.000788473	0.000661961	0.000646919		0.000660268	0.000623617	0.000699117	0.000661	3.9849e-05	4.96958e-05	7.77486e-05	5.99561e-05	0.0603528	0.0796897	0.11121	0.0907051
H5N3F1E1	13132.4	17171.3	14381	20435	18923.7	16080.4	14244.2	12763.6	14947.6			0.000407568	0.000469601	0.000390313	0.00048815	0.000467923	0.000420912	0.000485596	0.000427438	0.000466902		0.000422494	0.000458995	0.000459979	0.000447156	4.16983e-05	3.4497e-05	2.96908e-05	3.59845e-05	0.0986956	0.0751577	0.0645482	0.0804742
H6N3E1	103572	125048	110490	134030	135448	119840	109420	89782.7	100347			0.00321438	0.00341981	0.0029988	0.00320168	0.00334921	0.00313685	0.00373022	0.00300673	0.00313443		0.003211	0.00322925	0.00329046	0.00324357	0.000210526	0.000108827	0.000386157	0.00022939	0.065564	0.0337004	0.117357	0.0707214
H5N4Am1	155484	196814	187241	177411	181627	166332	163189	157578	176853			0.0048255	0.00538247	0.00508187	0.00423797	0.00449106	0.00435381	0.00556321	0.00527713	0.00552417		0.00509661	0.00436095	0.00545484	0.0049708	0.000278776	0.0001267	0.000155132	0.000512568	0.0546982	0.0290533	0.0284393	0.103116
H4N4F1E1	152203	157265	143058	186679	163554	154518	149667	111443	148716			0.00472366	0.00430089	0.00388272	0.00445936	0.00404416	0.00404456	0.00510226	0.0037321	0.00464529		0.00430242	0.00418269	0.00449322	0.00432611	0.000420473	0.000239603	0.000697625	0.000445665	0.0977294	0.0572843	0.155262	0.103018
H6N4F1	0	0	0	0	0	0	0	0	0			0	0	0	0	0	0	0	0	0		0	0	0	0	0	0	0	0	#DIV/0!	#DIV/0!	#DIV/0!	#DIV/0!
H5N4E1	2.12053e+06	2.30576e+06	2.00981e+06	2.5074e+06	2.1345e+06	2.09026e+06	2.34694e+06	1.67196e+06	2.1416e+06			0.0658113	0.0630577	0.054548	0.0598965	0.0527795	0.0547132	0.080009	0.0559923	0.066895		0.061139	0.0557964	0.0676321	0.0615225	0.00587166	0.0036801	0.0120253	0.00863163	0.0960378	0.0659559	0.177805	0.1403
H4N5Am1	0	0	0	0	0	0	0	0	0			0	0	0	0	0	0	0	0	0		0	0	0	0	0	0	0	0	#DIV/0!	#DIV/0!	#DIV/0!	#DIV/0!
H4N5F2	0	0	0	0	0	0	0	0	0			0	0	0	0	0	0	0	0	0		0	0	0	0	0	0	0	0	#DIV/0!	#DIV/0!	#DIV/0!	#DIV/0!
H5N5F1	161726	197866	180358	190403	211919	185835	158984	147132	161115			0.00501921	0.00541122	0.00489508	0.00454832	0.00524008	0.0048643	0.00541986	0.0049273	0.0050326		0.0051085	0.00488423	0.00512658	0.00503977	0.000269406	0.000346308	0.000259384	0.000280387	0.0527368	0.0709033	0.0505958	0.0556349
H4N5E1	38146	84700.3	64790.4	54782.8	71342.2	64139.9	31963.1	49355.5	64205.9			0.00118387	0.00231638	0.00175847	0.00130865	0.00176406	0.00167889	0.00108965	0.00165286	0.00200553		0.00175291	0.00158387	0.00158268	0.00163982	0.000566274	0.000242123	0.00046196	0.000394168	0.323049	0.152868	0.291885	0.240373
H6N5	16924.1	9692.15	8554.62	13364.5	6567.37	7721.11	7813.39	6230.27	7480.01			0.000525243	0.00026506	0.00023218	0.000319251	0.00016239	0.000202103	0.000266364	0.000208645	0.000233645		0.000340828	0.000227915	0.000236218	0.00026832	0.000160552	8.15537e-05	2.89453e-05	0.000106239	0.471066	0.357826	0.122536	0.39594
H5N4E1SAm1	0	0	0	0	0	0	0	0	0			0	0	0	0	0	0	0	0	0		0	0	0	0	0	0	0	0	#DIV/0!	#DIV/0!	#DIV/0!	#DIV/0!
H10N2	40608.2	43543.3	39470.6	46209.8	55805.8	37328.9	42881.6	43461.7	33673.2			0.00126029	0.00119082	0.00107127	0.00110385	0.0013799	0.000977098	0.00146186	0.00145549	0.00105182		0.00117412	0.00115362	0.00132306	0.00121693	9.56095e-05	0.00020596	0.000234921	0.000181937	0.0814305	0.178534	0.17756	0.149504
H6N3F1E1	8090.54	8140.29	8121.39	10464.6	9514.16	7559.26	9182.88	7061.72	8237.37			0.000251092	0.00022262	0.000220421	0.000249978	0.000235255	0.000197866	0.000313051	0.00023649	0.000257302		0.000231378	0.0002277	0.000268948	0.000242675	1.71086e-05	2.68645e-05	3.95868e-05	3.21897e-05	0.0739421	0.117982	0.147192	0.132645
H5N4F1Am1	181790	214950	201887	219515	222954	192485	174621	165735	183934			0.0056419	0.00587843	0.00547939	0.00524375	0.00551293	0.00503837	0.00595295	0.0055503	0.00574537		0.00566658	0.00526502	0.00574954	0.00556038	0.000200662	0.000237995	0.000201355	0.000291075	0.0354115	0.0452031	0.0350211	0.052348
H4N7	0	0	0	0	0	0	0	0	0			0	0	0	0	0	0	0	0	0		0	0	0	0	0	0	0	0	#DIV/0!	#DIV/0!	#DIV/0!	#DIV/0!
H6N4Am1	0	0	0	0	0	0	0	0	0			0	0	0	0	0	0	0	0	0		0	0	0	0	0	0	0	0	#DIV/0!	#DIV/0!	#DIV/0!	#DIV/0!
H5N4F1E1	792387	999681	931915	1.07477e+06	1.09654e+06	996398	873214	752153	903789			0.024592	0.0273392	0.025293	0.025674	0.027114	0.0260811	0.0297685	0.0251888	0.0282308		0.0257414	0.0262897	0.0277293	0.0265868	0.00142746	0.000742344	0.00233063	0.00167206	0.055454	0.0282371	0.0840493	0.0628907
H4N5F1Am1	0	0	0	0	0	0	0	0	0			0	0	0	0	0	0	0	0	0		0	0	0	0	0	0	0	0	#DIV/0!	#DIV/0!	#DIV/0!	#DIV/0!
H6N4E1	46672.2	48239.2	46388.9	60006.8	49697.9	43800.9	51723.6	39992.6	46983			0.00144848	0.00131924	0.00125903	0.00143344	0.00122887	0.00114651	0.00176329	0.00133931	0.00146756		0.00134225	0.0012696	0.00152339	0.00137842	9.67988e-05	0.000147739	0.000217435	0.000180084	0.0721166	0.116366	0.142731	0.130646
H5N5Am1	0	0	0	0	0	0	0	0	0			0	0	0	0	0	0	0	0	0		0	0	0	0	0	0	0	0	#DIV/0!	#DIV/0!	#DIV/0!	#DIV/0!
H5N5F2	15488.9	18933.9	18713	19213.4	22128.2	19442.2	16678.7	14255.6	17330.6			0.000480702	0.000517804	0.000507886	0.000458968	0.000547159	0.000508906	0.000568588	0.000477405	0.000541339		0.000502131	0.000505011	0.000529111	0.000512084	1.92086e-05	4.42244e-05	4.68053e-05	3.59653e-05	0.0382542	0.0875712	0.0884603	0.0702332
H4N5F1E1	63513.7	86067	69069.8	70540.6	70403.2	71436.8	62570.9	51414.8	74442.4			0.00197117	0.00235375	0.00187461	0.00168507	0.00174085	0.00186988	0.00213309	0.00172183	0.00232528		0.00206651	0.00176527	0.00206007	0.00196395	0.000253401	9.47987e-05	0.000308283	0.000253518	0.122623	0.0537022	0.149647	0.129086
H6N5F1	0	0	0	0	0	0	0	0	0			0	0	0	0	0	0	0	0	0		0	0	0	0	0	0	0	0	#DIV/0!	#DIV/0!	#DIV/0!	#DIV/0!
H5N5E1	106308	172010	153274	147635	161985	149273	94253.2	117331	158006			0.00329931	0.00470411	0.00415998	0.00352669	0.00400537	0.00390728	0.00321316	0.00392928	0.00493549		0.00405447	0.00381311	0.00402598	0.00396452	0.000708319	0.00025285	0.000865228	0.000584477	0.174701	0.0663106	0.214911	0.147427
H8N3Am1	0	0	0	0	0	0	0	0	0			0	0	0	0	0	0	0	0	0		0	0	0	0	0	0	0	0	#DIV/0!	#DIV/0!	#DIV/0!	#DIV/0!
H5N4Am2	65401.5	76774.5	92839.1	81229.9	86310.5	76822.9	56087.6	82572.3	68004.8			0.00202976	0.00209962	0.00251973	0.00194041	0.00213418	0.00201087	0.00191207	0.00276526	0.0021242		0.00221637	0.00202849	0.00226717	0.00217068	0.000265033	9.8081e-05	0.000444203	0.00028487	0.11958	0.0483518	0.195928	0.131236
H8N3E1	0	0	0	0	0	0	0	0	0			0	0	0	0	0	0	0	0	0		0	0	0	0	0	0	0	0	#DIV/0!	#DIV/0!	#DIV/0!	#DIV/0!
H5N4Am1E1	1.39936e+06	1.53248e+06	1.80729e+06	1.98386e+06	1.94057e+06	1.88409e+06	1.14295e+06	1.51134e+06	1.41852e+06			0.0434296	0.0419102	0.0490514	0.0473902	0.0479841	0.0493167	0.038964	0.050613	0.0443088		0.0447971	0.0482303	0.0446286	0.0458853	0.0037619	0.000986609	0.00583111	0.00392177	0.0839765	0.0204562	0.130659	0.085469
H5N4E2	9.5809e+06	9.35201e+06	9.62183e+06	1.39712e+07	1.17612e+07	1.16172e+07	7.23166e+06	7.991e+06	8.55565e+06			0.297346	0.255758	0.261145	0.333742	0.290816	0.304084	0.246532	0.26761	0.267244		0.271416	0.309547	0.260462	0.280475	0.0226168	0.0219786	0.0120651	0.0279813	0.0833287	0.0710024	0.0463217	0.0997637
H5N5F1E1	369825	535387	467393	485559	591116	525073	378160	362539	430289			0.0114776	0.0146417	0.0126855	0.011599	0.0146164	0.013744	0.0128917	0.0121411	0.0134405		0.0129349	0.0133198	0.0128244	0.0130264	0.00159674	0.00155279	0.000652337	0.00118207	0.123444	0.116578	0.0508668	0.0907442
H5N4E2Ac1	0	0	0	0	0	0	0	0	0			0	0	0	0	0	0	0	0	0		0	0	0	0	0	0	0	0	#DIV/0!	#DIV/0!	#DIV/0!	#DIV/0!
H6N5E1	265432	181923	195750	296736	205871	222513	130791	146291	153446			0.00823777	0.00497521	0.00531283	0.00708839	0.00509054	0.00582436	0.00445875	0.00489914	0.00479304		0.00617527	0.0060011	0.00471698	0.00563112	0.00179413	0.00101058	0.000229836	0.00124459	0.290535	0.168399	0.0487254	0.221019
H5N4E2SAm1	179498	90252	206138	158562	114637	165505	154811	111579	167633			0.00557077	0.00246821	0.00559475	0.00378771	0.00283461	0.00433216	0.00527761	0.00373665	0.00523618		0.00454458	0.00365149	0.00475015	0.00431541	0.00179823	0.000758011	0.000877959	0.00118348	0.395687	0.207589	0.184828	0.274245
H5N4F1Am2	224022	246582	261232	263657	279472	234811	210276	209676	200793			0.0069526	0.00674351	0.00709007	0.00629821	0.00691045	0.00614626	0.00716847	0.00702182	0.00627197		0.00692873	0.00645164	0.00682075	0.0067337	0.000174511	0.000404539	0.000480885	0.000391509	0.0251866	0.0627034	0.0705033	0.0581416
H5N4F1Am1E1	447253	490157	531680	599429	595519	552753	380351	445216	430187			0.0138806	0.0134048	0.0144302	0.0143191	0.0147253	0.0144685	0.0129664	0.0149098	0.0134373		0.0139052	0.0145043	0.0137712	0.0140602	0.000513167	0.000205438	0.00101378	0.000669039	0.0369046	0.014164	0.0736163	0.0475838
H6N4Am1E1	0	0	0	0	0	0	0	0	0			0	0	0	0	0	0	0	0	0		0	0	0	0	0	0	0	0	#DIV/0!	#DIV/0!	#DIV/0!	#DIV/0!
H5N4F1E2	1.0111e+06	1.13918e+06	1.17989e+06	1.42046e+06	1.37947e+06	1.29791e+06	865042	957385	1.01697e+06			0.0313799	0.0311542	0.0320233	0.0339319	0.0341099	0.0339732	0.0294899	0.0320618	0.0317661		0.0315191	0.034005	0.0311059	0.03221	0.00045095	9.31857e-05	0.00140735	0.00154678	0.0143072	0.00274035	0.0452436	0.0480218
H6N4E2	0	0	0	0	0	0	0	0	0			0	0	0	0	0	0	0	0	0		0	0	0	0	0	0	0	0	#DIV/0!	#DIV/0!	#DIV/0!	#DIV/0!
H6N5F1Am1	12195.9	12728.3	12805.8	11322.6	11885.9	9072.88	11120.9	11839.5	10989.9			0.000378504	0.000348093	0.000347559	0.000270473	0.000293901	0.000237486	0.000379118	0.000396491	0.000343281		0.000358052	0.000267287	0.000372963	0.000332767	1.77137e-05	2.83422e-05	2.71337e-05	5.4008e-05	0.0494724	0.106037	0.0727516	0.162299
H5N5Am1E1	0	0	0	0	0	0	0	0	0			0	0	0	0	0	0	0	0	0		0	0	0	0	0	0	0	0	#DIV/0!	#DIV/0!	#DIV/0!	#DIV/0!
H6N5F1E1	0	0	0	0	0	0	0	0	0			0	0	0	0	0	0	0	0	0		0	0	0	0	0	0	0	0	#DIV/0!	#DIV/0!	#DIV/0!	#DIV/0!
H5N5E2	38953.3	51798.9	51466	56190.7	54238.4	60038.4	35437.8	42150.8	45584.4			0.00120893	0.00141659	0.00139683	0.00134228	0.00134114	0.00157153	0.0012081	0.00141158	0.00142387		0.00134078	0.00141832	0.00134785	0.00136898	0.000114617	0.000132687	0.000121186	0.000112852	0.0854851	0.0935522	0.0899104	0.0824347
H5N4F2Am1E1	15781.3	15594.2	17134.7	22852.7	21155.8	21711.6	13361.3	12100.3	11722.7			0.000489778	0.00042647	0.000465051	0.000545903	0.000523116	0.000568309	0.000455496	0.000405226	0.00036617		0.000460433	0.000545776	0.000408964	0.000471724	3.19056e-05	2.2597e-05	4.47803e-05	6.68184e-05	0.0692948	0.0414034	0.109497	0.141647
H4N4F1Am1E2	33260.6	46496	29245.8	16244.6	16167.6	11336	102098	28205.5	78492.3			0.00103225	0.00127157	0.000793756	0.00038805	0.000399773	0.000296725	0.0034806	0.000944571	0.00245179		0.00103253	0.000361516	0.00229232	0.00122879	0.000238907	5.64158e-05	0.00127551	0.00106886	0.231381	0.156053	0.556429	0.86985
H8N3E2	0	0	0	0	0	0	0	0	0			0	0	0	0	0	0	0	0	0		0	0	0	0	0	0	0	0	#DIV/0!	#DIV/0!	#DIV/0!	#DIV/0!
H5N5F1Am2	5640.36	6253.61	6472.72	4572.54	5102.35	4136.26	5401.23	5579.32	5340.6			0.00017505	0.000171023	0.000175675	0.000109228	0.000126165	0.000108268	0.000184132	0.000186846	0.000166819		0.000173916	0.000114554	0.000179265	0.000155912	2.52476e-06	1.00669e-05	1.0864e-05	3.19992e-05	0.0145171	0.0878792	0.060603	0.205239
H6N5Am2	31700.6	34295.9	38117.4	36623.3	38735.8	32197.1	26809	28393.2	26971.8			0.000983837	0.000937922	0.00103454	0.000874854	0.000957812	0.000842771	0.000913938	0.000950859	0.000842491		0.000985432	0.000891812	0.00090243	0.000926558	4.83278e-05	5.93659e-05	5.50931e-05	6.4766e-05	0.0490422	0.0665676	0.0610497	0.0698996
H5N5F1Am1E1	39217	51629.1	60489.6	46381.8	53488.7	51997.9	33660.6	55024	46213.2			0.00121711	0.00141195	0.00164174	0.00110796	0.00132261	0.00136106	0.00114751	0.0018427	0.00144351		0.0014236	0.00126388	0.00147791	0.00138846	0.000212554	0.000136388	0.000348864	0.000235914	0.149307	0.107913	0.236053	0.16991
H9N4E1	0	0	0	0	0	0	0	0	0			0	0	0	0	0	0	0	0	0		0	0	0	0	0	0	0	0	#DIV/0!	#DIV/0!	#DIV/0!	#DIV/0!
H6N5Am1E1	293440	383846	356183	368251	411619	343263	273668	264075	272665			0.009107	0.0104974	0.0096671	0.00879674	0.010178	0.00898503	0.00932952	0.0088436	0.00851698		0.00975717	0.00931993	0.0088967	0.0093246	0.000699566	0.000749072	0.000408867	0.000665775	0.0716976	0.0803731	0.0459572	0.0713999
H5N5F1E2	502908	570937	581048	674904	683700	615965	462485	461580	508386			0.0156079	0.0156139	0.0157701	0.016122	0.0169057	0.0161231	0.0157664	0.0154578	0.0158799		0.015664	0.0163836	0.0157014	0.0159163	9.19756e-05	0.000452141	0.000218429	0.000433864	0.00587179	0.0275971	0.0139114	0.027259
H6N5E2	235410	292370	270171	312219	312351	272764	214064	189986	216712			0.00730602	0.00799572	0.00733268	0.00745824	0.00772344	0.00713969	0.00729759	0.00636242	0.00676922		0.00754481	0.00744046	0.00680974	0.007265	0.000390733	0.00029228	0.000468899	0.000482823	0.0517883	0.0392826	0.0688571	0.0664588
H7N6Am1	3132.8	3236.65	3143.91	2119.76	2382.7	1700.23	3119.39	2580.03	2792.08			9.72274e-05	8.85157e-05	8.53284e-05	5.06366e-05	5.89166e-05	4.45042e-05	0.000106342	8.64025e-05	8.72134e-05		9.03572e-05	5.13524e-05	9.33194e-05	7.8343e-05	6.15952e-06	7.23281e-06	1.12854e-05	2.1583e-05	0.0681685	0.140846	0.120933	0.275493
H5N5F1E2Ac1	0	0	0	0	0	0	0	0	0			0	0	0	0	0	0	0	0	0		0	0	0	0	0	0	0	0	#DIV/0!	#DIV/0!	#DIV/0!	#DIV/0!
H6N6F1E1	10741.4	9641.17	8796.27	13722.9	10955.8	10294.1	5841.22	6227.58	6918.92			0.000333364	0.000263666	0.000238738	0.00032781	0.000270901	0.000269453	0.000199131	0.000208555	0.000216119		0.000278589	0.000289388	0.000207935	0.000258638	4.9046e-05	3.32823e-05	8.51097e-06	4.86242e-05	0.176051	0.115009	0.0409309	0.188001
H7N6E1	0	0	0	0	0	0	0	0	0			0	0	0	0	0	0	0	0	0		0	0	0	0	0	0	0	0	#DIV/0!	#DIV/0!	#DIV/0!	#DIV/0!
H6N5F1Am2	29712.9	33411.2	33742.9	33067	34417.2	29569	27037.6	23079.5	24032.7			0.000922149	0.000913727	0.00091581	0.000789901	0.000851029	0.000773981	0.000921732	0.000772909	0.000750686		0.000917229	0.00080497	0.000815109	0.000845769	4.38665e-06	4.0674e-05	9.30045e-05	7.39765e-05	0.0047825	0.0505286	0.114101	0.0874665
H6N5F1Am1E1	102417	143214	137005	127381	151981	128053	95788.5	99111.1	101652			0.00317854	0.00391662	0.00371842	0.00304287	0.00375801	0.00335184	0.0032655	0.00331912	0.00317521		0.00360453	0.00338424	0.00325328	0.00341401	0.000381991	0.00035867	7.27331e-05	0.000305932	0.105975	0.105982	0.0223569	0.0896107
H7N5Am1E1	0	0	0	0	0	0	0	0	0			0	0	0	0	0	0	0	0	0		0	0	0	0	0	0	0	0	#DIV/0!	#DIV/0!	#DIV/0!	#DIV/0!
H6N5F1E2	89137.3	127847	120179	117244	129877	113459	84268	85248.7	91222.1			0.0027664	0.00349635	0.00326177	0.00280071	0.00321145	0.00296985	0.00287275	0.00285489	0.00284941		0.00317484	0.002994	0.00285902	0.00300929	0.000372657	0.000206434	1.22066e-05	0.000253461	0.117378	0.0689491	0.00426951	0.0842263
H7N6F1E1	4182.45	4380.1	4452.82	2510.18	3151.1	2403.04	4010.13	3930.97	4278.09			0.000129804	0.000119787	0.000120853	5.99629e-05	7.79166e-05	6.29005e-05	0.000136708	0.000131644	0.00013363		0.000123481	6.69267e-05	0.000133994	0.000108134	5.50125e-06	9.63025e-06	2.55157e-06	3.1753e-05	0.0445513	0.143892	0.0190424	0.293645
H6N5Am3	23725.3	30263.1	33065.5	29033.9	32462.3	25362.5	21845.1	26150.4	22835.8			0.000736322	0.000827634	0.000897426	0.000693559	0.000802689	0.000663873	0.000744713	0.000875751	0.000713299		0.000820461	0.00072004	0.000777921	0.000772807	8.07915e-05	7.3099e-05	8.61669e-05	8.20327e-05	0.0984709	0.101521	0.110766	0.106149
H6N5Am2E1	353039	494611	541234	436486	533501	452970	349167	400386	416731			0.0109567	0.0135266	0.0146896	0.0104267	0.0131918	0.0118567	0.0119033	0.0134085	0.013017		0.0130576	0.0118251	0.0127763	0.012553	0.00191012	0.00138279	0.000780918	0.00136217	0.146284	0.116937	0.0611225	0.108514
H6N5Am1E2	1.6815e+06	2.33907e+06	2.37678e+06	2.18558e+06	2.48683e+06	2.29521e+06	1.65965e+06	1.68776e+06	1.94324e+06			0.052186	0.0639686	0.0645078	0.0522088	0.0614913	0.0600779	0.0565786	0.0565212	0.0606989		0.0602208	0.057926	0.0579329	0.0586932	0.00696356	0.00500143	0.00239561	0.00459605	0.115634	0.0863417	0.0413514	0.0783063
H7N6Am2	0	0	0	0	0	0	0	0	0			0	0	0	0	0	0	0	0	0		0	0	0	0	0	0	0	0	#DIV/0!	#DIV/0!	#DIV/0!	#DIV/0!
H6N5E3	539230	746606	797539	693120	776515	772229	506993	547439	652977			0.0167352	0.0204181	0.0216459	0.0165572	0.0192007	0.0202134	0.0172838	0.0183332	0.0203964		0.0195997	0.0186571	0.0186711	0.018976	0.00255561	0.00188777	0.00158359	0.00183563	0.13039	0.101182	0.0848151	0.0967342
H7N6Am1E1	109031	184303	185617	134464	192078	166296	87666.8	134996	146977			0.00338381	0.00504031	0.00503782	0.00321207	0.00474948	0.00435286	0.00298862	0.00452088	0.00459096		0.00448731	0.0041048	0.00403349	0.00420853	0.000955663	0.000798156	0.000905559	0.000798289	0.21297	0.194445	0.22451	0.189683
H6N6F1E2	8448.34	9416.64	9070.07	10910.2	10663.2	10620.2	8030.94	6370.31	7482.88			0.000262197	0.000257526	0.00024617	0.000260621	0.000263668	0.000277987	0.00027378	0.000213335	0.000233735		0.000255297	0.000267425	0.000240284	0.000254335	8.24273e-06	9.27292e-06	3.07502e-05	2.03353e-05	0.0322868	0.0346748	0.127974	0.0799546
H7N6E2	37178.8	55602.9	55951.1	46641.9	55995.4	56350.7	25298.8	36743.7	42805.5			0.00115385	0.00152063	0.00151856	0.00111418	0.00138459	0.001475	0.000862453	0.00123051	0.00133707		0.00139768	0.00132459	0.00114334	0.00128854	0.000211162	0.000187745	0.000249026	0.000219824	0.15108	0.141739	0.217805	0.1706
H6N5Am1E2SAm1	37593	19576.4	61684.1	22076.7	18512.8	33274.8	28626.6	27831.8	39144.1			0.00116671	0.000535375	0.00167416	0.000527367	0.000457763	0.000870982	0.000975899	0.000932059	0.00122271		0.00112541	0.000618704	0.00104355	0.000929224	0.000570514	0.000221234	0.00015669	0.000394005	0.506937	0.357576	0.15015	0.424015
H6N5F1Am3	47999.4	57945.9	62254.8	56011.3	63280.8	48546.2	53620.7	45724	46945.7			0.00148968	0.0015847	0.00168965	0.00133799	0.00156473	0.00127072	0.00182797	0.00153125	0.00146639		0.00158801	0.00139115	0.00160854	0.00152923	0.000100027	0.000154047	0.000192778	0.000168906	0.0629892	0.110734	0.119847	0.110451
H6N5F1Am2E1	193634	279973	319400	231437	290854	259191	202880	248805	245924			0.00600949	0.0076567	0.0086688	0.00552855	0.00719189	0.00678443	0.00691631	0.00833221	0.00768167		0.007445	0.00650162	0.0076434	0.00719667	0.00134223	0.000866986	0.000708723	0.00102128	0.180286	0.133349	0.0927236	0.14191
H6N5F1Am1E2	1.25158e+06	1.74047e+06	1.83572e+06	1.63187e+06	1.93545e+06	1.74365e+06	1.33354e+06	1.33551e+06	1.44758e+06			0.0388433	0.0475984	0.0498229	0.0389818	0.0478576	0.0456407	0.0454613	0.0447248	0.0452166		0.0454215	0.04416	0.0451342	0.0449053	0.00580447	0.00461943	0.000375065	0.00375776	0.127791	0.104606	0.00830999	0.083682
H7N6F1Am2	28035.7	27569	31704.9	35195.1	32426	31407.8	28636.5	23842.3	27834.7			0.000870096	0.000753955	0.000860497	0.000840737	0.000801791	0.000822112	0.000976238	0.000798455	0.000869445		0.000828183	0.000821547	0.000881379	0.000843703	6.44619e-05	1.94793e-05	8.94908e-05	6.27899e-05	0.0778354	0.0237105	0.101535	0.0744218
H6N5F1E3	49749.3	70124.7	63709.1	60666.6	65218.2	62435.5	50168.7	47841.9	53577.8			0.00154399	0.00191776	0.00172912	0.0014492	0.00161264	0.00163427	0.00171029	0.00160218	0.00167356		0.00173029	0.00156537	0.00166201	0.00165256	0.000186893	0.000101189	5.49729e-05	0.000131139	0.108012	0.0646422	0.0330762	0.0793554
H7N6F1Am1E1	66653.4	85024.2	95625.4	70052.4	87661.7	89593	56932.5	70312.4	76869.5			0.00206861	0.00232524	0.00259536	0.0016734	0.00216759	0.00234513	0.00194087	0.00235469	0.00240109		0.00232973	0.00206204	0.00223222	0.002208	0.000263402	0.000348081	0.000253379	0.000278301	0.113061	0.168804	0.11351	0.126042
H7N6F1E2	0	0	0	0	0	0	0	0	0			0	0	0	0	0	0	0	0	0		0	0	0	0	0	0	0	0	#DIV/0!	#DIV/0!	#DIV/0!	#DIV/0!
H6N5F2Am2E1	68250.2	92547.1	102588	80752.6	98454	88599.4	76398.6	78256	77791.6			0.00211817	0.00253097	0.00278433	0.00192901	0.00243445	0.00231912	0.00260448	0.00262071	0.0024299		0.00247782	0.00222753	0.0025517	0.00241902	0.000336246	0.000264878	0.000105792	0.000265051	0.135702	0.118911	0.0414596	0.10957
H6N5F2Am1E2	72768.1	92695.7	94436.2	89430.9	103955	93265.1	84215.9	74006.7	78615			0.00225838	0.00253504	0.00256308	0.00213631	0.00257048	0.00244125	0.00287098	0.00247841	0.00245562		0.00245217	0.00238268	0.00260167	0.00247884	0.000168406	0.00022293	0.000233509	0.000206247	0.0686766	0.0935627	0.0897536	0.0832032
H7N6Am3	0	0	0	0	0	0	0	0	0			0	0	0	0	0	0	0	0	0		0	0	0	0	0	0	0	0	#DIV/0!	#DIV/0!	#DIV/0!	#DIV/0!
H6N5Am1E3	0	0	0	0	0	0	0	0	0			0	0	0	0	0	0	0	0	0		0	0	0	0	0	0	0	0	#DIV/0!	#DIV/0!	#DIV/0!	#DIV/0!
H7N6Am2E1	120295	267916	287255	160817	287864	247905	137880	193705	211129			0.00373339	0.00732696	0.00779634	0.00384157	0.00711796	0.00648901	0.00470041	0.00648696	0.00659482		0.00628556	0.00581618	0.0059274	0.00600972	0.00222267	0.00173874	0.00106397	0.00152283	0.353616	0.298948	0.1795	0.253394
H7N6Am1E2	85238.1	180611	178210	105582	169752	161519	80890.4	127955	147060			0.00264539	0.00493935	0.00483676	0.00252214	0.00419742	0.00422783	0.00275761	0.00428508	0.00459358		0.0041405	0.00364913	0.00387876	0.00388946	0.00129582	0.000976122	0.000983116	0.000972088	0.312962	0.267494	0.253462	0.249928
H7N6E3	0	0	0	0	0	0	0	0	0			0	0	0	0	0	0	0	0	0		0	0	0	0	0	0	0	0	#DIV/0!	#DIV/0!	#DIV/0!	#DIV/0!
H8N7E2	0	0	0	0	0	0	0	0	0			0	0	0	0	0	0	0	0	0		0	0	0	0	0	0	0	0	#DIV/0!	#DIV/0!	#DIV/0!	#DIV/0!
H7N6F1Am3	16828.5	21967.1	20148.6	15015	19687.2	16846	16197.6	18102.7	16831.6			0.000522278	0.000600754	0.00054685	0.000358676	0.000486802	0.00044095	0.000552189	0.00060624	0.000525753		0.000556627	0.00042881	0.000561394	0.00051561	4.01409e-05	6.49204e-05	4.10256e-05	7.82279e-05	0.0721145	0.151397	0.073078	0.151719
H7N6F1Am2E1	64887.2	132990	143139	76831.9	136542	117644	69693.8	106239	113502			0.00201379	0.00363701	0.00388492	0.00183535	0.00337624	0.00307937	0.00237591	0.00355784	0.00354536		0.00317858	0.00276366	0.00315971	0.00303398	0.00101632	0.000817523	0.000678814	0.000762679	0.31974	0.295812	0.214835	0.251379
H7N6F1Am1E2	39636.8	85274.6	91889.4	46513	82926.2	73847.4	40330.4	70960.3	75183.8			0.00123014	0.00233208	0.00249396	0.0011111	0.0020505	0.00193298	0.00137489	0.00237639	0.00234844		0.00201873	0.00169819	0.00203324	0.00191672	0.000687716	0.000511825	0.000570317	0.00054032	0.340668	0.301394	0.280497	0.281898
H8N7F1Am2	0	0	0	0	0	0	0	0	0			0	0	0	0	0	0	0	0	0		0	0	0	0	0	0	0	0	#DIV/0!	#DIV/0!	#DIV/0!	#DIV/0!
H7N6Am4	0	0	0	0	0	0	0	0	0			0	0	0	0	0	0	0	0	0		0	0	0	0	0	0	0	0	#DIV/0!	#DIV/0!	#DIV/0!	#DIV/0!
H7N6Am3E1	176945	373880	398884	193421	344939	314128	171800	306174	313440			0.00549153	0.0102249	0.010826	0.00462041	0.00852925	0.00822242	0.00585679	0.0102534	0.00979061		0.00884748	0.00712403	0.00863361	0.00820171	0.00292183	0.00217361	0.00241591	0.00233162	0.330245	0.30511	0.279826	0.284284
H7N6Am2E2	197226	368567	410687	208072	348360	346384	183156	281638	307554			0.00612098	0.0100795	0.0111464	0.00497041	0.00861382	0.00906675	0.00624392	0.00943177	0.00960677		0.00911564	0.00755033	0.00842749	0.00836449	0.00264775	0.00224572	0.00189305	0.0020907	0.290462	0.297434	0.224627	0.249949
H7N6Am1E3	57238	108674	112599	63414.4	102214	101919	50900.3	77283.5	89020			0.0017764	0.00297202	0.00305602	0.00151484	0.00252743	0.00266777	0.00173523	0.00258814	0.00278063		0.00260148	0.00223668	0.002368	0.00240205	0.000715775	0.000629059	0.000556385	0.000574463	0.275141	0.281247	0.23496	0.239155
H8N7Am2E1	9525.3	21406.9	23420.7	7782.44	15709.1	14433.2	6132.44	17019.6	17139.9			0.000295621	0.000585436	0.000635657	0.000185906	0.000388436	0.000377795	0.000209059	0.000569968	0.000535381		0.000505571	0.000317379	0.000438136	0.000420362	0.000183548	0.000113983	0.000199139	0.000168531	0.363051	0.359139	0.454513	0.40092
H7N6E4	0	0	0	0	0	0	0	0	0			0	0	0	0	0	0	0	0	0		0	0	0	0	0	0	0	0	#DIV/0!	#DIV/0!	#DIV/0!	#DIV/0!
H8N7Am1E2	10484.9	26361.5	30130.3	8908.84	19528.6	20020	7412.3	20516.8	22628			0.000325401	0.000720934	0.000817763	0.000212813	0.00048288	0.000524032	0.000252691	0.000687088	0.000706809		0.000621366	0.000406575	0.000548863	0.000525601	0.000260846	0.000169059	0.000256682	0.000222669	0.419794	0.415813	0.467661	0.423646
H7N6F1Am4	19723.3	22660.1	27601.7	15306.3	20698.6	17021.3	18993.4	21285	19211.4			0.00061212	0.000619706	0.000749133	0.000365635	0.000511811	0.00044554	0.000647497	0.000712813	0.000600089		0.000660319	0.000440996	0.000653466	0.000584927	7.70082e-05	7.31939e-05	5.65989e-05	0.00012363	0.116623	0.165974	0.0866134	0.21136
H8N7E3	0	0	0	0	0	0	0	0	0			0	0	0	0	0	0	0	0	0		0	0	0	0	0	0	0	0	#DIV/0!	#DIV/0!	#DIV/0!	#DIV/0!
H7N6F1Am3E1	100714	188141	225555	91095.4	167972	160747	95312.1	165580	163380			0.00312568	0.00514527	0.00612175	0.00217608	0.00415342	0.00420761	0.00324926	0.00554511	0.00510332		0.00479756	0.00351237	0.00463256	0.00431417	0.001528	0.00115758	0.00121817	0.00128701	0.318495	0.329572	0.262959	0.298323
H7N6F1Am2E2	111681	202070	240533	101950	175993	179408	100900	170055	182162			0.00346606	0.00552619	0.00652827	0.00243537	0.00435173	0.00469608	0.00343977	0.00569496	0.00569002		0.00517351	0.00382773	0.00494158	0.00464761	0.00156128	0.00121805	0.00130061	0.00133843	0.301783	0.318216	0.263198	0.287983
H8N7F1Am3	6432.93	8214.69	9381.04	5413.46	5855.79	5574.09	6619.08	8656.33	8450.08			0.000199648	0.000224655	0.000254609	0.000129316	0.000144795	0.000145904	0.000225649	0.000289891	0.000263947		0.000226304	0.000140005	0.000259829	0.000208713	2.75178e-05	9.27341e-06	3.23183e-05	5.77761e-05	0.121597	0.0662363	0.124383	0.276821
H7N6F1Am1E3	22713.7	37791.4	43544.1	18818.5	29465	30030	20168.4	31996.1	33798.3			0.000704926	0.00103352	0.00118183	0.000449533	0.000728574	0.000786048	0.000687553	0.00107152	0.00105572		0.000973423	0.000654719	0.000938264	0.000855469	0.000244063	0.000180004	0.000217266	0.000240196	0.250727	0.274934	0.231561	0.280777
H8N7F1E3	0	0	0	0	0	0	0	0	0			0	0	0	0	0	0	0	0	0		0	0	0	0	0	0	0	0	#DIV/0!	#DIV/0!	#DIV/0!	#DIV/0!
H8N7F1Am1E2	0	0	0	0	0	0	0	0	0			0	0	0	0	0	0	0	0	0		0	0	0	0	0	0	0	0	#DIV/0!	#DIV/0!	#DIV/0!	#DIV/0!
H8N7F1Am2E1	0	0	0	0	0	0	0	0	0			0	0	0	0	0	0	0	0	0		0	0	0	0	0	0	0	0	#DIV/0!	#DIV/0!	#DIV/0!	#DIV/0!
H7N6F2Am3E1	43552.1	83361.4	109431	34983.8	70871.5	67842.3	37366.2	79465.1	76809.5			0.00135165	0.00227976	0.00297004	0.00083569	0.00175243	0.0017758	0.00127384	0.0026612	0.00239922		0.00220049	0.00145464	0.00211142	0.00192218	0.000812102	0.000536152	0.000737099	0.000704996	0.369056	0.368581	0.349101	0.366769
H7N6F2Am2E2	42066.5	68637.4	89849.9	33033.4	55023.7	59301.2	35723.4	60990.9	61849			0.00130555	0.00187709	0.0024386	0.000789097	0.00136056	0.00155223	0.00121783	0.00204252	0.00193191		0.00187375	0.00123396	0.00173076	0.00161282	0.000566537	0.000397006	0.000447633	0.000504291	0.302355	0.321733	0.258634	0.312676
H8N7F2Am3	0	0	0	0	0	0	0	0	0			0	0	0	0	0	0	0	0	0		0	0	0	0	0	0	0	0	#DIV/0!	#DIV/0!	#DIV/0!	#DIV/0!
H8N7Am3E1	8434.55	22131.4	33128	4781.42	10857.6	12195.2	6867.32	17902.1	18818			0.000261769	0.000605249	0.000899122	0.000114218	0.000268474	0.000319213	0.000234112	0.000599523	0.0005878		0.000588713	0.000233968	0.000473812	0.000432164	0.000318998	0.000106765	0.000207669	0.000252275	0.541857	0.456322	0.438294	0.583747
H8N7Am2E2	12151	35298.6	50721.5	9580.32	21176.5	23197.9	9312.45	28426.6	28959.5			0.000377111	0.000965344	0.00137663	0.000228854	0.000523627	0.000607214	0.000317468	0.000951978	0.000904578		0.00090636	0.000453232	0.000724675	0.000694756	0.000502361	0.000198761	0.000353447	0.000378419	0.554262	0.438541	0.487732	0.54468
H8N7Am1E3	3862.62	9524.1	13776.3	2123.55	4169.66	5498.5	3112.91	7915.77	8466.31			0.000119878	0.000260465	0.000373902	5.07272e-05	0.000103102	0.000143925	0.000106121	0.000265091	0.000264454		0.000251415	9.92516e-05	0.000211889	0.000187518	0.000127254	4.67182e-05	9.15978e-05	0.000106616	0.50615	0.470705	0.432292	0.568562
H7N6F3Am3E1	17947.3	37193.5	51487.8	13148.9	26744.9	26748.6	15078	40159.3	35158.7			0.000556999	0.00101717	0.00139742	0.0003141	0.000661316	0.000700154	0.00051402	0.00134489	0.00109822		0.000990529	0.000558524	0.00098571	0.000844921	0.000420846	0.000212566	0.000426709	0.000383714	0.424869	0.380585	0.432895	0.454142
H8N7F1Am4	2239.6	3009.33	4299.33	1035.81	1457.34	1680.34	2091.17	2941.37	2559.18			6.95068e-05	8.22989e-05	0.000116688	2.47434e-05	3.60353e-05	4.39834e-05	7.12895e-05	9.85033e-05	7.99386e-05		8.94978e-05	3.49207e-05	8.32438e-05	6.92208e-05	2.44003e-05	9.66835e-06	1.39047e-05	2.98272e-05	0.272636	0.276866	0.167036	0.430899
H8N7F1Am3E1	4019.2	8994.19	15673.1	1900.8	4167.49	4873.61	3413.75	8713.75	8167.59			0.000124737	0.000245973	0.000425382	4.5406e-05	0.000103049	0.000127569	0.000116377	0.000291814	0.000255123		0.000265364	9.20078e-05	0.000221105	0.000192825	0.000151257	4.21794e-05	9.25335e-05	0.000119957	0.57	0.458433	0.418505	0.622103
H8N7F1Am2E2	3914.71	10128.9	17028.4	1772.19	4082.15	4998.45	2976.24	8300.73	8831.24			0.000121494	0.000277005	0.000462165	4.23339e-05	0.000100938	0.000130836	0.000101462	0.000277983	0.000275852		0.000286888	9.13696e-05	0.000218432	0.000198897	0.00017055	4.50205e-05	0.000101305	0.000133141	0.594484	0.492729	0.463782	0.669398
H8N7F1Am1E3	0	0	0	0	0	0	0	0	0			0	0	0	0	0	0	0	0	0		0	0	0	0	0	0	0	0	#DIV/0!	#DIV/0!	#DIV/0!	#DIV/0!
H8N7F2Am2E2	2001.49	4748.42	9371.08	700.234	1527.12	2473.16	1260.89	4231.03	4382.55			6.21169e-05	0.00012986	0.000254339	1.67271e-05	3.77607e-05	6.47358e-05	4.29848e-05	0.000141693	0.000136893		0.000148772	3.97412e-05	0.00010719	9.85678e-05	9.74967e-05	2.40656e-05	5.56554e-05	7.46078e-05	0.655344	0.605557	0.51922	0.756919
H9N8Am2E2	1810.22	5031.34	10287.1	569.696	1363.6	2162.92	1244.89	4388.74	4682.48			5.61809e-05	0.000137597	0.000279201	1.36088e-05	3.37175e-05	5.66153e-05	4.24392e-05	0.000146974	0.000146262		0.000157659	3.46472e-05	0.000111892	0.000101399	0.000112855	2.15183e-05	6.01487e-05	8.42822e-05	0.715818	0.621069	0.537562	0.83119
Sum	3.22214e+07	3.65658e+07	3.68448e+07	4.18622e+07	4.04419e+07	3.82038e+07	2.93335e+07	2.98606e+07	3.20143e+07			1	1	1	1	1	1	1	1	1
[truncated: 2 more columns]
